# Supplementary material for: Elevated fasting glucose level increases the risk of fatty liver disease: a 10-year study of 31,154 individuals
Source: BMC Gastroenterol. 2022 Dec 16;22:521. doi: 10.1186/s12876-022-02615-0 (PMC9756490; doi:10.1186/s12876-022-02615-0)
Supplement: Supplementary file 1 — Additional file 1. The data from the study that elevated fasting glucose levels increase the risk of fatty liver disease. [file 12876_2022_2615_MOESM1_ESM.xlsx]

## Sheet:  
TEAM	Y	month	TIME2	ID2	GLU2D	GLU2	Abdomen2D	TIME1	ID1	GLU1D	GLU1	Abdomen1D	sex	ageD	age	weight	height	BMID	BMI	BPD	SBPD	SBP	DBPD	DBP	ALT	AST	TC	TGD	TG	HDL	LDL
0	4.03889	48.4667	2014-11-21	22	0	5.34	1	2010-11-28	22	0	6.1	0	1	0	43	75	157	1	30.4272	0	0	130	0	80			5.3	0	0.7	2.83	2.11
0	6.43333	77.2	2017-03-17	27	0	5.02	0	2010-11-13	27	0	5.9	0	1	0	42	55	155	0	22.8928	1	1	140	0	85	16.3	16.8	3.9	0	0.9	1.81	1.7
0	6.10556	73.2667	2016-09-26	28	0	4.82	0	2010-09-20	28	0	5.31	0	1	0	41	46	153	0	19.6506	0	0	100	0	65	17.14	22.87	6.03	0	1.28	2.2	3.25
0	7.56111	90.7333	2016-11-03	31	0	4.46	0	2009-05-22	31	0	4.4	0	1	0	40	55	170	0	19.0311	0	0	105	0	70	21.9	18.6	4	0	0.9	1.66	1.88
0	2.04167	24.5	2013-06-20	33	0	5.62	1	2011-06-16	33	0	5.88	0	0	0	42	81	169	1	28.3604	1	1	140	0	85	21.9	20.1	6.78	0	1.47	2.18	3.93
0	4.55833	54.7	2016-08-15	37	0	5.53	0	2012-02-17	37	0	5.39	0	0	0	43	85	176	1	27.4406	0	0	120	0	70	27.44	20.88	3.33	0	1.09	0.75	2.08
0	2.00833	24.1	2016-06-12	39	0	4.83	0	2014-06-20	39	0	4.15	0	1	0	44	62	161	0	23.9188	0	0	111	0	70	21.4	16.98	6.18	0	1.2	1.29	4.34
0	4.80278	57.6333	2015-06-09	42	0	4.83	0	2010-09-14	42	0	4.6	0	1	0	40	48	157	0	19.4734	0	0	100	0	70	41	58.4	3.5	0	1	1.04	2
0	7.76111	93.1333	2016-10-26	48	0	4.49	0	2009-03-03	48	0	4.6	0	0	0	37	67	173	0	22.3863	0	0	120	0	80	33	30.9	4.3	0	1.3	1.27	2.44
0	3.75556	45.0667	2012-09-01	50	0	4.84	0	2008-12-19	50	0	4.8	0	0	0	30	65	173	0	21.7181	0	0	105	0	75	18	25.6	5.1	1	3	1.11	2.67
0	6.15278	73.8333	2016-11-08	62	0	5.47	1	2010-10-16	62	0	5.27	0	1	0	34	68	160	1	26.5625	0	0	120	0	80			5.62	1	1.88	1.8	2.97
0	1.45833	17.5	2010-03-02	65	0	5.9	0	2008-09-23	65	0	5.01	0	0	0	33	74	177	0	23.6203	0	0	120	0	85	19.29	8.51	3.5	0	1.54	1.52	1.28
0	2.08056	24.9667	2013-04-19	69	0	4.78	0	2011-04-01	69	0	4.56	0	1	0	26	55	162	0	20.9572	0	0	110	0	73	17.49	12.13	6.15	1	1.88	1.68	3.62
0	4.18333	50.2	2016-09-27	70	0	4.34	0	2012-08-13	70	0	5.35	0	1	0	47	58	163	0	21.83	0	0	100	0	70	25.8	32.01	4.47	0	1.1	1.29	2.68
0	5.97222	71.6667	2014-08-29	81	0	4.47	0	2008-10-09	81	0	4.82	0	0	0	38	60	173	0	20.0474	0	0	90	0	60	13.4	40.5	3.52	0	0.64	1.46	1.78
0	4.12222	49.4667	2012-11-01	82	0	5.33	1	2008-10-09	82	0	4.24	0	0	0	36	75	178	0	23.6713	0	0	100	0	70	21.99	15.36	4.57	1	1.88	1.78	1.93
0	1.41111	16.9333	2011-03-25	95	0	5.83	1	2009-11-02	95	0	4.6	0	0	0	25	76	175	1	24.8163	0	0	120	0	75	16.3	22.2	4.1	1	1.9	1.03	2.18
0	1.3	15.6	2014-09-11	97	0	5.24	0	2013-05-31	97	0	5.73	0	0	0	26	74	177	0	23.6203	0	0	114	0	75	22.22	24.58	4.64	0	1.71	1.26	2.6
0	6.37778	76.5333	2016-11-30	99	0	5.02	0	2010-08-18	99	0	4.94	0	1	0	36	54	168	0	19.1327	0	0	90	0	60	28.32	20.49	5.77	0	1.43	2.48	2.64
0	5.25278	63.0333	2016-11-04	101	0	5.17	0	2011-09-01	101	0	5.74	0	0	0	26	67	178	0	21.1463	0	0	113	0	68	24.84	15.86	4.25	0	0.87	2.01	1.84
0	3.58333	43	2013-05-15	102	0	4.29	0	2009-11-02	102	0	3.9	0	0	0	22	69	181	0	21.0616	0	0	105	0	65	14	14.3	3.4	0	0.5	1.09	2.06
0	1.3	15.6	2016-08-01	132	0	4.63	0	2015-04-21	132	0	5.18	0	0	0	28	61	177	0	19.4708	1	0	133	1	95	27.91	15.52	4.55	0	0.78	1.45	2.75
0	3.18056	38.1667	2016-10-15	133	0	4.48	0	2013-08-27	133	0	5.05	0	0	0	25	71	179.5	0	22.0358	0	0	128	0	80			4.21	0	1	0.88	2.88
0	6.88889	82.6667	2016-08-17	134	0	5.37	0	2009-11-02	134	0	5	0	0	0	24	60	175	0	19.5918	0	0	100	0	70	25.8	24.3	4.9	0	1.5	1.82	2.37
0	1.07222	12.8667	2016-09-01	136	0	4.66	0	2015-08-12	136	0	4.85	0	1	0	26	45	161	0	17.3604	0	0	109	0	74	8	13	4.41	0	0.77	1.72	2.17
0	1.61667	19.4	2016-07-21	144	0	4.39	0	2014-12-17	144	0	5.54	0	0	0	29	84	180	1	25.9259	0	0	122	0	83	14.7	14.9	3.49	0	0.79	1.19	1.68
0	1.66944	20.0333	2016-08-16	151	0	5.06	0	2014-12-24	151	0	5.58	0	0	0	28	75	172	1	25.3515	1	1	143	1	101	27.7	17.8	4.68	0	1.51	1.38	2.24
0	6.8	81.6	2016-07-16	156	0	4.75	0	2009-11-02	156	0	4.5	0	0	0	24	65	175	0	21.2245	0	0	120	0	85	9.4	12.8	5.1	0	1.7	1.34	2.98
0	6.16667	74	2015-12-01	157	0	6.2	1	2009-11-02	157	0	4.5	0	0	0	24	75	175	1	24.4898	0	0	120	0	70	62.7	31.7	3.8	0	0.9	1.15	2.28
0	2.15	25.8	2016-10-24	158	0	5.03	0	2014-09-11	158	0	4.36	0	1	0	23	44	158	0	17.6254	0	0	110	0	74	8.2	17.6	3.62	0	0.73	1.39	1.7
0	1.875	22.5	2017-03-20	160	0	4.76	0	2015-05-15	160	0	4.94	0	1	0	29	48	160	0	18.75	0	0	111	0	71	15.2	14.9	4.38	0	1.08	1.57	1.91
0	2.03889	24.4667	2016-09-18	167	0	5.1	0	2014-09-15	167	0	5.28	0	1	0	27	54	160	0	21.0938	0	0	100	0	66	18.4	18	3.72	0	0.79	1.33	1.84
0	2.02778	24.3333	2016-10-08	177	0	5.11	0	2014-10-09	177	0	4.26	0	0	0	24	64	165	0	23.5078	0	0	118	0	72	44.9	28.7	4.53	0	0.48	1.44	2.56
0	5.83333	70	2016-12-16	182	0	4.89	1	2011-03-18	182	0	5.8	0	1	0	42	54	155	0	22.4766	0	0	119	0	89			5	0	1	1.27	3.25
0	3.9	46.8	2016-07-27	184	0	4.63	0	2012-09-22	184	0	4.8	0	1	0	31	56	163	0	21.0772	0	0	120	0	78	14.17	16.88	5.41	0	0.98	1.93	3.03
0	3.14722	37.7667	2016-07-27	186	0	4.44	0	2013-06-20	186	0	4.73	0	1	0	25	46	160	0	17.9688	0	0	105	0	66	17.54	20.53	4.17	0	0.73	1.65	2.19
0	3.93889	47.2667	2016-04-29	189	0	4.37	0	2012-06-11	189	0	5.55	0	1	0	41	58	169	0	20.3074	0	0	124	0	82			7.58	0	1.3	2.18	4.81
0	2.15	25.8	2015-07-15	192	0	4.4	0	2013-06-01	192	0	5.31	0	0	0	32	85	178	1	26.8274	1	1	140	1	110			4.76	1	2.51	0.73	2.89
0	1.95278	23.4333	2012-11-29	198	0	4.91	0	2010-12-27	198	0	5.2	0	1	0	26	46	160	0	17.9688	0	0	107	0	67			4.9	0	0.9	1.79	2.75
0	1.02222	12.2667	2012-09-03	200	0	5.56	1	2011-09-01	200	0	5.49	0	0	0	26	81	182	1	24.4536	0	0	139	0	89	23.61	20.43	3.96	0	0.85	1.01	2.56
0	6.79167	81.5	2016-07-13	205	0	4.96	0	2009-11-02	205	0	4.8	0	0	0	23	68	178	0	21.4619	0	0	125	0	78	8.2	19.3	3.7	0	0.4	0.81	2.7
0	2.025	24.3	2016-09-08	207	0	4.63	0	2014-09-10	207	0	4.38	0	0	0	24	60	175	0	19.5918	0	0	106	0	76	21	22.6	3.76	0	0.88	1.26	1.87
0	2.11111	25.3333	2011-04-12	211	0	4.77	0	2009-03-13	211	0	4.5	0	0	0	41	65	160	1	25.3906	0	0	120	0	80	18.1	22.5	4.2	1	3.4	0.73	1.91
0	5.975	71.7	2014-08-30	212	0	4.28	0	2008-10-09	212	0	4.97	0	1	0	26	60	167	0	21.5139	0	0	105	0	75	6.7	15.85	4	0	0.87	0.92	2.69
0	2.03333	24.4	2016-10-14	222	0	4.97	1	2014-10-13	222	0	4.72	0	1	0	29	68	166	1	24.677	0	0	110	0	81	12.9	17.3	3.55	0	1.4	1.23	1.73
0	0.936111	11.2333	2014-10-18	224	0	5.01	1	2013-11-15	224	0	4.54	0	0	0	34	80	172	1	27.0416	0	0	130	0	80	39.21	21.14	5.14	1	2.63	1.03	2.91
0	7.00556	84.0667	2016-09-28	230	0	4.62	0	2009-11-02	230	0	4.3	0	0	0	24	68	176	0	21.9525	0	0	100	0	75	14	18.3	3.5	0	0.5	0.97	2.34
0	0.972222	11.6667	2016-09-28	245	0	5.22	0	2015-10-14	245	0	4.84	0	0	0	23	65	171	0	22.2291	0	0	113	0	70	28.7	19.4	4.22	0	1.17	1.34	2.16
0	1.67222	20.0667	2016-08-10	247	0	4.32	0	2014-12-17	247	0	5.26	0	0	0	27	65	180	0	20.0617	0	0	115	0	81	4.8	12.6	4.38	0	1.03	1.41	2.11
0	2.03611	24.4333	2010-11-06	260	0	4.1	1	2008-11-03	260	0	4.16	0	0	0	27	88	170	1	30.4498	1	0	120	1	90	18.53	14.99	4.32	1	2.38	1.18	2.06
0	1.72222	20.6667	2016-04-11	262	0	4.27	0	2014-07-31	262	0	4.85	0	1	0	31	56	160	0	21.875	0	0	115	0	78	16.89	16.17	4.41	0	1.38	1.42	2.36
0	3.58333	43	2013-05-15	267	0	4.14	1	2009-11-02	267	0	4.5	0	0	0	23	76	175	1	24.8163	0	0	110	0	70	12.6	17.2	4.1	0	1.5	0.83	2.58
0	2.33333	28	2016-12-09	268	0	5.26	0	2014-08-22	268	0	5.38	0	0	0	27	80	170	1	27.6817	0	0	101	0	58	32.9	23.3	4.51	1	2.37	1.17	2.35
0	2.01389	24.1667	2014-07-04	272	0	5.19	0	2012-07-09	272	0	6.1	0	0	0	26	80	165	1	29.3848	0	0	130	0	78	66.89	33.6	4.44	0	1.61	0.89	2.82
0	5.51389	66.1667	2017-02-21	278	0	4.99	0	2011-09-16	278	0	4.42	0	0	0	27	60	160	0	23.4375	0	0	120	0	75			3.47	0	1.34	1.082	1.78
0	2.14722	25.7667	2014-10-14	288	0	5.16	0	2012-09-01	288	0	4.68	0	0	0	26	63	173	0	21.0498	0	0	100	0	60			5.35	0	1.51	1.53	3.13
0	4.55556	54.6667	2015-08-26	292	0	4.33	1	2011-02-28	292	0	6	0	0	0	27	75	165	1	27.5482	0	0	110	0	65	79.6	36.1	4.7	0	1.2	1.38	2.75
0	1.87222	22.4667	2017-03-23	294	0	4.56	0	2015-05-19	294	0	5.26	0	0	0	28	60	176	0	19.3698	0	0	101	0	65	7.6	14.2	3.8	0	1.61	1.18	2.09
0	3.29167	39.5	2014-10-24	296	0	5.01	0	2011-07-27	296	0	5.52	0	0	0	30	74	173	1	24.7252	0	0	119	0	70			3.61	0	1.62	0.93	1.94
0	5.48889	65.8667	2015-04-01	302	0	4.63	1	2009-11-02	302	0	4.9	0	0	0	22	66	168	0	23.3844	0	0	130	0	75	25.8	24.3	5.2	0	1.5	1.82	2.76
0	1.90556	22.8667	2012-09-22	304	0	5.43	1	2010-11-06	304	0	5.1	0	0	0	25	80	177	1	25.5354	0	0	132	0	74			3.6	0	0.7	1.15	2.13
0	1.79722	21.5667	2013-11-17	308	0	4.64	0	2012-02-09	308	0	5.15	0	0	0	25	80	177	1	25.5354	0	0	137	0	85	31.81	25	4.09	0	1.49	1.12	2.29
0	1.725	20.7	2016-04-09	319	0	5.11	1	2014-07-28	319	0	5.19	0	1	0	24	75	165	1	27.5482	0	0	101	0	75	17.71	30.85	4.6	0	1.53	1.19	2.71
0	1.00833	12.1	2014-05-08	322	0	5.28	0	2013-05-10	322	0	5.48	0	1	1	50	63	152	1	27.268	1	0	134	1	92			5.7	0	0.76	1.08	4.27
0	1.99167	23.9	2015-05-19	324	0	4.86	0	2013-06-01	324	0	4.9	0	1	0	32	62	160	1	24.2188	0	0	120	0	85	16.95	17.49	3.99	0	1.28	1.57	1.84
0	0.744444	8.93333	2016-07-29	325	0	4.92	1	2015-11-04	325	0	4.65	0	0	0	33	80	168	1	28.3447	1	1	142	1	91	38.9	21.4	3.7	0	1.22	0.96	2.51
0	1.66111	19.9333	2016-08-13	333	0	4.29	0	2014-12-24	333	0	5.84	0	0	0	28	86	180	1	26.5432	0	0	129	0	66	13.5	11.4	2.94	0	1.23	0.97	1.69
0	7.83611	94.0333	2016-08-04	339	0	4.33	0	2008-11-13	339	0	5.05	0	1	0	42	54	159	0	21.3599	0	0	110	0	80	16.81	22.38	4.17	0	0.68	1.83	2.03
0	1.10833	13.3	2014-08-04	342	0	5.35	0	2013-07-01	342	0	4.86	0	0	0	45	81	177	1	25.8546	0	0	113	0	70	25.44	17.37	5.72	1	2.63	1.821	2.7
0	2.01389	24.1667	2016-07-05	349	0	4.63	0	2014-07-11	349	0	5.14	0	0	0	44	69	175	0	22.5306	1	0	134	1	106	31.67	24.56	3.99	0	1.32	0.94	2.45
0	5.58333	67	2015-05-05	364	0	5.06	1	2009-11-02	364	0	5	0	0	0	23	75	173	1	25.0593	0	0	120	0	80	13.8	22	4	0	0.6	1.44	2.32
0	2.08056	24.9667	2013-04-19	374	0	5.31	0	2011-04-01	374	0	5.88	0	1	0	25	48	158	0	19.2277	0	0	87	0	58	18.18	11.65	3.95	0	1.08	1.17	2.29
0	1.35556	16.2667	2016-08-08	378	0	5.08	0	2015-04-08	378	0	5.58	0	0	0	28	76	170	1	26.2976	0	0	107	0	65	19.81	14.71	4.22	0	0.7	1.14	2.76
0	1.84444	22.1333	2015-06-25	379	0	4.66	0	2013-08-30	379	0	4.54	0	0	0	24	74	184	0	21.8573	0	0	130	0	68			3.91	0	1.66	1.168	1.99
0	1.16667	14	2016-10-14	380	0	4.95	1	2015-08-21	380	0	3.96	0	0	0	25	78	179	1	24.3438	0	0	112	0	57	24	22.9	3.47	0	1.02	1.41	1.8
0	3.77778	45.3333	2016-04-20	387	0	4.61	0	2012-07-30	387	0	4.92	0	1	0	30	60	157	1	24.3418	0	0	115	0	77	19.28	14.71	3.77	0	1.07	1.48	1.8
0	2.08056	24.9667	2013-04-19	388	0	5.7	1	2011-04-01	388	0	5.9	0	0	0	25	80	177	1	25.5354	0	0	134	0	88	26.9	28.7	4.3	0	1.8	0.81	2.67
0	2.74722	32.9667	2016-04-27	400	0	5.2	0	2013-08-12	400	0	4.01	0	0	0	28	72	169	1	25.2092	0	0	120	0	76	28.36	18.71	4.38	1	1.99	1.17	2.31
0	0.494444	5.93333	2013-05-02	408	0	5.62	0	2012-11-05	408	0	5.3	0	0	0	23	75	181	0	22.8931	0	0	115	0	70	25.72	16.24	4.43	0	0.88	1.22	2.81
0	1.43889	17.2667	2010-04-15	423	0	6.2	0	2008-11-13	423	0	4.4	0	1	0	25	65	160	1	25.3906	0	0	90	0	60	31.35	36.91	5.61	0	0.74	1.49	3.78
0	2.45833	29.5	2016-11-17	425	0	5.51	0	2014-06-16	425	0	4.72	0	0	0	49	66	172	0	22.3094	1	1	150	1	104	39.71	29.59	5.48	1	2.71	1.23	3.02
0	1.22222	14.6667	2016-10-27	429	0	4.97	1	2015-08-14	429	0	5.11	0	0	0	27	90	175.5	1	29.2205	0	0	115	0	63	28	18	4.47	0	1.41	1.2	3.17
0	1.23611	14.8333	2016-10-14	437	0	5.23	0	2015-07-27	437	0	4.85	0	0	0	22	85	177	1	27.1314	0	0	118	0	73	40.7	43.7	3.95	0	1.13	1.18	2
0	0.313889	3.76667	2015-04-14	445	0	5.63	0	2014-12-22	445	0	6.12	0	0	0	28	70	179	0	21.847	0	0	101	0	74	11.8	12.3	4.73	0	1.04	1.43	2.58
0	1.02222	12.2667	2012-09-03	448	0	4.4	0	2011-09-01	448	0	4.84	0	0	0	25	61	175	0	19.9184	0	0	104	0	56	20.51	22.17	3.4	0	0.89	1.19	1.81
0	1.99722	23.9667	2016-09-27	457	0	5.22	0	2014-10-09	457	0	4.91	0	0	0	25	58	175	0	18.9388	0	0	102	0	80	8.4	20.6	5.12	0	1.16	1.49	3.06
0	0.969444	11.6333	2016-12-28	460	0	3.94	0	2016-01-14	460	0	4.24	0	1	0	32	43	156	0	17.6693	0	0	106	0	70	9	15	3.36	0	0.68	1.19	2.38
0	2.00833	24.1	2016-10-08	461	0	5.55	0	2014-10-16	461	0	5.12	0	0	0	31	52	165	0	19.1001	0	0	127	0	81	17.3	19	4.14	0	0.79	1.34	2.15
0	5.84167	70.1	2016-12-19	462	0	4.65	0	2011-03-18	462	0	5.6	0	0	0	26	70	182	0	21.1327	0	0	127	0	75			3.2	0	1	1.39	1.38
0	0.8	9.6	2015-06-18	467	0	4.19	0	2014-09-03	467	0	4.12	0	0	0	24	68	171	0	23.255	0	0	120	0	75	33.2	21.4	3.2	0	0.54	1.11	1.75
0	1.87778	22.5333	2016-06-01	472	0	4.24	0	2014-07-26	472	0	5.35	0	1	0	27	49	160	0	19.1406	0	0	108	0	65	16.9	13.21	5.13	0	0.97	1.57	3.12
0	5.18889	62.2667	2015-06-19	476	0	4.93	0	2010-05-08	476	0	6	0	1	0	24	52	160	0	20.3125	0	0	90	0	70	15.4	17.5	5.9	0	1	2.76	2.67
0	0.913889	10.9667	2016-07-11	481	0	5.19	0	2015-08-17	481	0	5.22	0	0	0	23	70	173	0	23.3887	0	0	102	0	62	13	13.2	4.29	0	1.45	0.9	2.39
0	1.06944	12.8333	2016-09-30	483	0	5.6	0	2015-09-11	483	0	4.61	0	0	0	23	70	175	0	22.8571	0	0	129	0	70	18	21	4.7	1	3.43	1.17	3.43
0	5.57778	66.9333	2014-09-11	489	0	5.09	1	2009-03-13	489	0	6.1	0	0	0	27	94	175	1	30.6939	0	0	120	0	80	21.9	18.3	3	0	1.2	0.91	1.61
0	3.78889	45.4667	2014-08-01	490	0	5.02	0	2010-11-06	490	0	5.64	0	1	0	27	49	163	0	18.4425	0	0	116	0	78			5.17	0	1.8	1.59	3.4
0	6.97222	83.6667	2016-04-14	491	0	4.51	0	2009-05-31	491	0	4.1	0	1	0	26	65	162	1	24.7676	0	0	100	0	70			3.7	0	1.1	1.12	2.09
0	6.8	81.6	2016-07-16	493	0	5	0	2009-11-02	493	0	4.3	0	0	0	22	67	182	0	20.227	0	0	100	0	70	14	14.9	3.6	0	0.4	1.48	1.94
0	2.61389	31.3667	2017-03-13	497	0	4.86	0	2014-08-15	497	0	4.94	0	0	0	22	60	182	0	18.1138	0	0	131	0	86	13.2	14.8	3.05	0	0.63	0.95	1.67
0	1.85	22.2	2016-11-18	507	0	4.82	1	2015-01-22	507	0	5.33	0	1	0	28	67	165	1	24.6097	0	0	118	0	83	12.5	12.8	3.79	0	1.44	1.02	1.96
0	1.85278	22.2333	2014-08-30	516	0	5.11	0	2012-11-01	516	0	4.17	0	0	0	31	45	158	0	18.026	0	0	120	0	85			4.12	0	1.06	1.26	2.38
0	3.62778	43.5333	2015-05-07	517	0	5.55	1	2011-10-09	517	0	5.86	0	0	0	27	57	168	0	20.1956	0	0	115	0	75			4.28	0	1.23	1.17	2.55
0	1.02778	12.3333	2017-04-26	519	0	4.64	0	2016-04-21	519	0	5.25	0	0	0	29	85	168	1	30.1162	0	0	139	0	89	136.9	89.5	4.74	0	0.81	1.24	3.13
0	4.09444	49.1333	2015-04-07	527	0	5.61	1	2011-03-25	527	0	6.1	0	0	0	29	70	170	1	24.2215	0	0	107	0	61			5.3	1	3	0.95	2.96
0	1.02778	12.3333	2017-04-26	528	0	5.34	1	2016-04-21	528	0	5.51	0	0	0	32	85	172	1	28.7317	0	0	113	0	78	21.7	21.4	4.15	0	0.74	1.61	2.06
0	1.87222	22.4667	2017-03-23	529	0	5	0	2015-05-19	529	0	4.6	0	1	0	30	48	158	0	19.2277	0	0	117	0	72	13	12.3	3.04	0	0.5	1.01	1.66
0	6.8	81.6	2016-07-16	530	0	5.44	0	2009-11-02	530	0	4	0	0	0	23	63	173	0	21.0498	0	0	110	0	80	9.5	22	4.7	0	0.9	1.77	2.53
0	1.06667	12.8	2014-07-07	551	0	5.22	0	2013-06-18	551	0	4.75	0	0	0	24	65	175	0	21.2245	0	0	124	0	78	33.09	20.85	4.35	0	1.42	1.03	2.67
0	1.94722	23.3667	2012-10-07	558	0	4.98	1	2010-11-06	558	0	5.93	0	1	0	31	52	159	0	20.5688	0	0	130	0	83			5	1	2.08	1.04	3.96
0	7.175	86.1	2016-11-28	562	0	6.04	0	2009-11-02	562	0	4.5	0	0	0	23	77	179	1	24.0317	0	0	120	0	70	14.2	22.8	4.5	0	1.3	1.48	2.46
0	5.81389	69.7667	2016-12-09	563	0	5.38	0	2011-03-18	563	0	6.2	0	0	0	25	56	168	0	19.8413	0	0	129	0	76			3.4	0	1.1	1.23	1.66
0	1.98889	23.8667	2016-06-24	572	0	5.16	1	2014-07-09	572	0	5.52	0	1	1	60	70	157	1	28.3987	1	1	169	0	76	22.18	17.66	5.6	0	1.47	1.72	3.21
0	6.81111	81.7333	2016-07-20	576	0	5.08	0	2009-11-02	576	0	4.5	0	0	0	22	90	180	1	27.7778	0	0	130	0	80	15	19.6	4.5	0	0.6	1.24	2.97
0	6.92222	83.0667	2016-08-29	577	0	4.81	0	2009-11-02	577	0	4.2	0	0	0	22	68	180	0	20.9877	0	0	110	0	80	9.3	22	3.4	0	1	1.58	1.34
0	2.14444	25.7333	2015-07-13	591	0	4.27	0	2013-06-01	591	0	4.43	0	1	0	42	50	163	0	18.8189	0	0	97	0	65	20.85	19.33	4.96	0	1.07	1.51	2.96
0	2.47778	29.7333	2013-08-19	604	0	5.64	1	2011-03-11	604	0	4.8	0	1	0	45	68	163	1	25.5937	1	1	169	0	89	32	30	10.2	0	1.4	1.87	7.72
0	2.36667	28.4	2013-09-28	607	0	4.72	0	2011-05-30	607	0	4.49	0	1	0	46	60	160	0	23.4375	0	0	114	0	62			3.72	0	0.73	1.1	2.29
0	0.980556	11.7667	2012-10-07	617	0	5.17	1	2011-10-20	617	0	5.36	0	0	0	32	78	176	1	25.1808	0	0	122	0	76	23.79	18.61	4.96	0	1.41	1.63	2.69
0	1.99722	23.9667	2015-05-21	622	0	4.62	1	2013-06-01	622	0	4.98	0	1	0	44	55	164	0	20.4491	0	0	110	0	60	24.78	23.24	4.58	0	0.63	1.47	2.82
0	1.975	23.7	2016-05-31	635	0	4.38	0	2014-06-20	635	0	5.64	0	0	0	33	75	168	1	26.5731	0	0	120	0	70	23.57	25.31	5.34	1	3.04	0.78	3.18
0	2.10833	25.3	2016-07-22	638	0	5.79	0	2014-06-24	638	0	4.99	0	0	0	42	58	168	0	20.5499	0	0	106	0	60	15.3	22.8	5.35	0	0.95	1.4	3.23
0	4.09444	49.1333	2016-04-08	639	0	4.32	0	2012-03-26	639	0	4.86	0	0	0	39	60	173	0	20.0474	0	0	127	0	70	42.51	42.25	4.27	0	0.53	1.9	2.13
0	5.82778	69.9333	2016-06-12	640	0	4.41	0	2010-09-14	640	0	4.6	0	1	0	41	54	155	0	22.4766	0	0	110	0	80	23.4	21.2	3.9	0	1.5	1.38	1.87
0	2.04167	24.5	2010-11-06	642	0	6.1	1	2008-11-01	642	0	4.54	0	0	0	37	64	165	0	23.5078	0	0	120	0	80	19.31	17.47	7.26	1	2.63	1.29	4.77
0	5.85556	70.2667	2014-09-27	663	0	5.11	1	2008-12-19	663	0	4.8	0	0	0	39	80	175	1	26.1224	0	0	105	0	60	58.6	57.5	5.7	0	0.9	1.25	3.99
0	5.73611	68.8333	2014-08-15	672	0	5.6	0	2008-12-19	672	0	5.5	0	1	0	37	62	158	1	24.8358	0	0	90	0	65	8.7	20.9	5	0	0.8	1.3	3.31
0	5.78333	69.4	2017-03-20	679	0	4.81	0	2011-07-08	679	0	5.22	0	1	0	34	51	161	0	19.6752	0	0	104	0	61	15.36	22.25	4.4	0	0.78	1.57	2.48
0	5.78611	69.4333	2017-03-21	681	0	5.28	0	2011-07-08	681	0	4.64	0	1	0	34	53	164	0	19.7055	0	0	119	0	80	16.11	12.52	6.49	0	1.33	1.49	4.4
0	3.53333	42.4	2017-03-23	685	0	4.4	0	2013-09-28	685	0	4.31	0	1	0	44	65	162	1	24.7676	0	0	117	0	78			5.27	0	1.41	1.67	2.96
0	1.31389	15.7667	2016-08-06	688	0	5.74	1	2015-04-21	688	0	5.86	0	0	0	29	84	180	1	25.9259	0	0	132	0	78	33.76	29.65	4.33	0	1.09	0.94	2.89
0	4.28611	51.4333	2016-05-12	692	0	5.01	0	2012-02-20	692	0	5.07	0	0	0	29	72	172	1	24.3375	0	0	115	0	75	19.81	22.01	2.92	0	0.53	1.064	1.62
0	0.902778	10.8333	2016-06-12	694	0	4.44	1	2015-07-23	694	0	5	0	0	0	42	81	171	1	27.7008	0	0	108	0	66	453	176	4.87	1	1.86	1.52	3.11
0	5.05	60.6	2016-10-11	695	0	4.78	0	2011-10-20	695	0	5.1	0	0	0	32	71	170	1	24.5675	0	0	115	0	77	19.3	16.13	4.22	0	0.84	1.81	2.03
0	2.25833	27.1	2014-05-13	698	0	5.28	0	2012-02-20	698	0	5.31	0	0	0	32	75	170	1	25.9516	0	0	115	0	65	16.95	16.89	3.68	0	0.96	0.91	2.33
0	5.95278	71.4333	2014-08-22	699	0	4.75	0	2008-10-09	699	0	6.04	0	0	0	28	70	168	1	24.8016	0	0	105	0	70	16.2	23.42	6.21	0	0.72	0.98	4.9
0	5.29444	63.5333	2016-11-19	722	0	4.62	0	2011-09-01	722	0	5.01	0	0	0	28	66	168	0	23.3844	0	0	108	0	63	27.1	28.32	3.91	0	1.72	1.23	1.9
0	5.175	62.1	2014-12-09	725	0	5.06	1	2009-11-02	725	0	5.5	0	0	0	26	60	170	0	20.7612	0	0	105	0	70	10.6	18.1	5.5	0	0.8	1.95	3.19
0	5.93056	71.1667	2016-08-15	727	0	5.3	0	2010-10-11	727	0	5.41	0	0	0	26	60	172	0	20.2812	0	0	110	0	70	43.5	34.73	4.54	0	1.12	1.73	2.3
0	0.994444	11.9333	2015-11-21	728	0	4.69	0	2014-11-28	728	0	4.67	0	0	0	28	68	177	0	21.7051	0	0	110	0	81	19.9	17.9	4.36	0	1.09	1.09	2.93
0	1.65	19.8	2016-08-09	734	0	4.03	0	2014-12-24	734	0	5.21	0	0	0	29	70	171	0	23.939	0	0	114	0	82	20.7	17	4.94	0	0.69	1.34	2.8
0	5.30278	63.6333	2016-11-22	735	0	5.01	0	2011-09-01	735	0	6.03	0	0	0	25	81	174	1	26.7539	0	0	130	0	83	22.08	20.99	3.86	1	2.57	1.05	1.64
0	2.08611	25.0333	2016-12-28	744	0	5.26	0	2014-12-08	744	0	5.04	0	1	0	28	55	158	0	22.0317	0	0	99	0	66	12.9	20.7	3.94	0	0.83	1.53	1.81
0	5.30556	63.6667	2016-11-23	751	0	4.34	0	2011-09-01	751	0	5.16	0	0	0	26	66	170	0	22.8374	0	0	110	0	65	28.2	16.93	3.98	0	1.45	1.196	2.12
0	1.51944	18.2333	2015-03-25	752	0	4.62	0	2013-09-24	752	0	4.6	0	0	0	24	52	168	0	18.424	0	0	127	0	84			3.64	0	0.87	0.99	2.25
0	0.855556	10.2667	2017-02-07	758	0	5.33	0	2016-04-05	758	0	4.79	0	0	0	32	69	167	1	24.7409	0	0	103	0	59	14.2	14.1	4.89	0	1.19	1.28	3.21
0	5.51389	66.1667	2015-04-10	763	0	5.77	1	2009-11-02	763	0	4.4	0	0	0	22	78	178	1	24.6181	0	0	110	0	70	16	25.5	4.3	0	1.1	1.24	2.56
0	0.975	11.7	2016-10-25	764	0	4.93	0	2015-11-09	764	0	4.59	0	0	0	22	81	180	1	25	0	0	130	0	63	11	14	3.34	0	1.4	1.22	1.97
0	0.333333	4	2014-11-02	769	0	3.94	0	2014-07-05	769	0	6.2	0	0	0	19	62	178	0	19.5682	0	0	118	0	77	16.9	19.51	3.47	0	0.87	1	2.07
0	3.41111	40.9333	2015-12-16	774	0	4.87	0	2012-08-05	774	0	5.07	0	1	0	28	51	158	0	20.4294	0	0	125	0	81	38.24	23.62	3.67	0	1.74	0.87	2.01
0	1.98056	23.7667	2016-06-23	782	0	4.54	0	2014-07-11	782	0	4.5	0	1	0	38	72	167	1	25.8166	0	0	118	0	88	25.14	14.69	4.69	0	0.87	1.46	2.83
0	1.43889	17.2667	2010-04-15	787	0	5.8	0	2008-11-13	787	0	4.61	0	0	0	26	63	168	0	22.3214	1	0	125	1	90	9.54	23.85	4.48	0	1.11	1.14	2.83
0	0.997222	11.9667	2017-04-20	789	0	5.29	0	2016-04-26	789	0	4.65	0	0	0	25	81	175	1	26.449	0	0	108	0	58	16	19.5	4.36	0	1.62	0.98	2.92
0	0.913889	10.9667	2016-09-23	801	0	5.08	0	2015-10-30	801	0	4.91	0	0	0	31	75	170	1	25.9516	0	0	129	0	87	36.7	34	5.05	1	3.55	0.83	3.02
0	4.91944	59.0333	2016-08-25	802	0	4.05	0	2011-10-20	802	0	4.86	0	1	0	31	47	156	0	19.313	0	0	95	0	67	14.72	11.72	3.54	0	0.89	1.21	1.93
0	1.00556	12.0667	2017-03-22	806	0	4.4	1	2016-03-25	806	0	4.16	0	0	0	26	76	170	1	26.2976	0	0	139	0	84	17	20	4.47	0	1.3	0.84	2.87
0	0.988889	11.8667	2017-04-20	824	0	4.71	1	2016-04-29	824	0	4.57	0	0	0	27	78	174	1	25.763	0	0	112	0	82	22.3	16.2	3.12	0	1.16	1.07	1.84
0	1.20556	14.4667	2016-10-12	826	0	4.41	0	2015-08-05	826	0	4.45	0	0	0	25	78	177	1	24.8971	0	0	111	0	82	14	15	4.43	0	1.17	1.57	2.64
0	0.627778	7.53333	2015-11-25	833	0	4.75	0	2015-04-13	833	0	4.3	0	0	0	28	68	175	0	22.2041	0	0	111	0	73	21.17	17.54	4.66	0	0.99	1.6	2.61
0	8.11944	97.4333	2016-11-14	837	0	4.47	0	2008-11-13	837	0	5.84	0	0	0	31	55	176	0	17.7557	0	0	100	0	60	21.09	27	4.28	0	0.93	1.52	2.34
0	2.08056	24.9667	2013-04-19	841	0	5.53	0	2011-04-01	841	0	5.35	0	0	0	25	58	163	0	21.83	1	1	151	1	97	23.55	17.35	5.61	0	0.89	2.19	3.02
0	0.872222	10.4667	2016-07-11	857	0	4.62	0	2015-09-01	857	0	4.78	0	0	0	34	73	180	0	22.5309	0	0	117	0	78	26	12	6.79	1	2.54	0.91	5.28
0	4.38889	52.6667	2016-12-02	880	0	4.96	0	2012-08-05	880	0	4.84	0	1	0	27	52.3	160	0	20.4297	0	0	107	0	72	16.83	19.72	3.94	0	0.54	1.74	1.95
0	1.33611	16.0333	2016-08-13	885	0	4.26	0	2015-04-20	885	0	6.19	0	0	0	31	65	169	0	22.7583	0	0	134	0	69	39.84	18.45	3.53	0	0.63	1.28	1.96
0	5.30833	63.7	2016-11-24	887	0	5.62	0	2011-09-01	887	0	5.35	0	0	0	29	69	173	0	23.0546	0	0	125	0	70	22.13	36.67	4.28	1	2.35	1	2.21
0	2.10278	25.2333	2016-09-02	901	0	4.35	0	2014-08-07	901	0	4.56	0	0	0	29	65.6	169	0	22.9684	1	1	144	1	90	42	30	2.97	0	1.44	1.03	1.65
0	4.06389	48.7667	2013-03-05	904	0	5.41	0	2009-03-03	904	0	5.8	0	0	0	28	75	170	1	25.9516	0	0	110	0	80	56.1	31.7	5.6	1	3	1.2	3.02
0	5.53056	66.3667	2015-04-16	906	0	5.54	1	2009-11-02	906	0	4.6	0	0	0	23	60	173	0	20.0474	0	0	110	0	70	6.8	15.7	3.2	0	0.7	1.03	1.83
0	4.33611	52.0333	2016-12-12	908	0	4.45	0	2012-09-03	908	0	5.02	0	1	0	25	50	160	0	19.5312	0	0	107	0	78	13.28	9.27	4.45	0	0.76	1.69	2.41
0	6.31667	75.8	2017-04-05	924	0	4.42	0	2011-01-13	924	0	5.4	0	0	0	27	62	167	0	22.231	0	0	105	0	70	30.4	23.1	5.1	0	0.8	1.94	2.77
0	5.64167	67.7	2016-06-20	931	0	5.96	1	2010-11-28	931	0	6.04	0	0	0	37	75	178	0	23.6713	0	0	120	0	65			6.56	1	5.19	1.85	4.12
0	2	24	2015-05-22	939	0	4.9	0	2013-06-01	939	0	5.11	0	1	0	40	58	156	0	23.833	0	0	130	0	85	20.58	15.19	3.5	0	0.93	1.15	1.93
0	0.986111	11.8333	2015-11-03	942	0	5.14	0	2014-11-13	942	0	5.44	0	0	0	26	76	181	0	23.1983	0	0	115	0	76	27.11	20.97	5.25	0	1.35	1.18	3.46
0	5.42222	65.0667	2016-07-28	949	0	4.68	0	2011-03-25	949	0	5.26	0	0	0	27	75	171	1	25.6489	0	0	121	0	71			3.89	0	1.09	0.77	2.62
0	2.18056	26.1667	2012-12-17	951	0	4.89	0	2010-10-24	951	0	5.78	0	0	0	40	63	169	0	22.0581	1	1	151	0	89	21.64	19.52	4.85	0	0.58	2.91	1.68
0	5.11389	61.3667	2016-08-09	954	0	4.24	0	2011-07-26	954	0	5.76	0	0	0	29	79	179	1	24.6559	0	0	114	0	66	28.59	20.51	3.74	0	1.37	1.19	1.93
0	1.99722	23.9667	2015-05-21	963	0	4.67	0	2013-06-01	963	0	5.15	0	1	0	41	58	161	0	22.3757	0	0	86	0	56	22.31	15.72	3.74	0	0.97	1.1	2.2
0	5.97222	71.6667	2014-09-23	980	0	5.06	0	2008-11-03	980	0	5.09	0	1	0	35	58	158	0	23.2335	0	0	100	0	70	14	11.5	5.16	0	0.63	0.72	4.15
0	2.15278	25.8333	2014-11-27	982	0	5.62	1	2012-10-13	982	0	4.87	0	1	0	24	81	162	1	30.8642	0	0	100	0	65	20.52	31.23	5.51	0	0.78	1.32	3.84
0	0.994444	11.9333	2013-05-10	991	0	5.72	0	2012-05-17	991	0	4.91	0	1	0	42	52	158	0	20.83	0	0	105	0	75			4.2	0	0.64	1.41	2.5
0	1.90556	22.8667	2012-09-22	1015	0	5.16	1	2010-11-06	1015	0	6	0	0	0	34	80	172	1	27.0416	0	0	121	0	81			4.4	1	2.5	1.59	1.67
0	5.34444	64.1333	2016-12-07	1022	0	4.88	0	2011-09-01	1022	0	4.87	0	0	0	27	66	180	0	20.3704	0	0	111	0	69	20.43	9.43	3.71	1	2.02	1.02	1.77
0	5.50833	66.1	2015-04-08	1024	0	5.29	1	2009-11-02	1024	0	4	0	0	0	23	61	175	0	19.9184	0	0	90	0	55	15	16.6	3.3	0	1	1.23	1.63
0	2.13333	25.6	2016-11-01	1030	0	5.48	0	2014-09-25	1030	0	4.72	0	0	0	28	86	189	1	24.0755	0	0	139	0	89	28.2	16.2	3.99	0	0.52	1.59	1.9
0	2.33333	28	2016-12-12	1044	0	5.46	0	2014-08-25	1044	0	4.14	0	0	0	25	75	177	0	23.9395	0	0	100	0	59	16.1	15.3	4.26	0	1.27	1.12	2.5
0	5.23611	62.8333	2016-10-29	1046	0	4.69	0	2011-09-01	1046	0	5.94	0	0	0	29	65	171	0	22.2291	0	0	110	0	63	18.29	10.3	3.514	0	1.29	1.137	1.79
0	2.03889	24.4667	2016-09-21	1053	0	4.94	0	2014-09-18	1053	0	4.67	0	0	0	33	72	177	0	22.9819	0	0	112	0	74	13.6	16.6	3.71	0	0.84	0.99	2.15
0	5.54722	66.5667	2015-10-26	1059	0	5.38	0	2010-05-08	1059	0	5.3	0	0	0	26	70	173	0	23.3887	0	0	90	0	60	20.5	25	4.5	0	1.4	2.17	1.68
0	2.46667	29.6	2016-11-21	1066	0	6.17	0	2014-06-17	1066	0	5.24	0	0	0	22	69	168	1	24.4473	0	0	124	0	71	44.5	31.5	5.11	1	3.39	0.89	3.69
0	0.994444	11.9333	2013-05-10	1069	0	5.86	0	2012-05-17	1069	0	5.01	0	1	0	44	64	158	1	25.6369	0	0	95	0	65			4.41	0	0.92	1.3	2.69
0	1.01944	12.2333	2013-06-13	1072	0	4.45	1	2012-06-11	1072	0	4.97	0	1	0	25	56	160	0	21.875	0	0	115	0	80			5.41	0	0.73	1.734	3.34
0	3.49167	41.9	2014-08-26	1073	0	5.04	1	2011-03-18	1073	0	5.8	0	0	0	23	82	181	1	25.0298	0	0	132	0	77			4.7	0	1.2	2.76	1.4
0	2.02222	24.2667	2016-09-08	1074	0	5.13	0	2014-09-11	1074	0	4.65	0	0	0	23	53	165	0	19.4674	0	0	126	0	73	14.9	18	3.84	0	0.91	1.18	2.01
0	4.56667	54.8	2016-04-20	1079	0	4.75	0	2011-10-20	1079	0	5.42	0	0	0	32	65	175	0	21.2245	0	0	115	0	84	21.1	30.17	4.88	0	0.77	1.78	2.75
0	2.05	24.6	2016-09-23	1080	0	5.38	0	2014-09-16	1080	0	4.87	0	0	0	28	73	178	0	23.04	0	0	124	0	86	21.9	24.3	4.28	0	0.71	1.09	2.85
0	6.15	73.8	2015-11-25	1081	0	5.58	0	2009-11-02	1081	0	4.6	0	0	0	22	57	178	0	17.9902	0	0	110	0	75	22.5	18.5	3.9	0	1	1.58	1.92
0	1.43889	17.2667	2010-04-15	1084	0	5.4	1	2008-11-13	1084	0	4.54	0	0	0	24	80	173	1	26.7299	0	0	100	0	70	24.94	25	7.06	1	2.77	1.09	4.72
0	5.13889	61.6667	2014-11-26	1085	0	4.68	1	2009-11-02	1085	0	5.5	0	0	0	23	85	177	1	27.1314	0	0	120	0	80	9.1	15.8	3.6	0	1	1.1	2.02
0	4.46944	53.6333	2016-08-31	1090	0	5.26	0	2012-04-05	1090	0	5.44	0	1	0	33	70	165	1	25.7117	0	0	105	0	67	14.41	14.76	3.67	0	1.27	0.7	2.39
0	5.97222	71.6667	2014-08-29	1091	0	4.38	0	2008-10-09	1091	0	4.4	0	0	0	25	70	176	0	22.5981	0	0	110	0	70	14.02	16	4.64	0	1.25	1.08	2.99
0	3.88333	46.6	2016-08-30	1094	0	4.96	0	2012-11-01	1094	0	5.94	0	0	0	25	65	164	1	24.1672	0	0	125	0	70			4.08	0	0.93	1.02	2.64
0	6.85556	82.2667	2016-08-05	1096	0	5.09	0	2009-11-02	1096	0	5.4	0	0	0	23	80	178	1	25.2493	1	0	125	1	90	13.8	18.3	4.2	0	1	0.98	2.78
0	1.98889	23.8667	2015-05-18	1098	0	5.08	0	2013-06-01	1098	0	5.22	0	1	0	47	62	162	0	23.6244	0	0	125	0	75	16.47	22.16	5.22	0	1.09	1.21	3.51
0	0.311111	3.73333	2015-04-08	1102	0	5.5	1	2014-12-17	1102	0	6.11	0	0	0	27	85	172	1	28.7317	1	1	140	0	87	78.3	49.3	3.64	1	1.93	0.91	1.91
0	0.35	4.2	2015-04-22	1105	0	5.05	0	2014-12-17	1105	0	5.88	0	0	0	27	63	172	0	21.2953	0	0	116	0	70	16.5	18.1	3.87	0	1.01	1.01	1.97
0	6.14722	73.7667	2015-11-24	1109	0	4.69	0	2009-11-02	1109	0	5.5	0	0	0	22	68	172	0	22.9854	0	0	120	0	80	34.9	30.2	6.5	1	1.9	1.15	4.46
0	6.87222	82.4667	2016-08-11	1115	0	4.43	0	2009-11-02	1115	0	5.6	0	0	0	24	78	180	1	24.0741	0	0	100	0	65	11.2	18.7	4.2	0	0.6	1.05	2.86
0	0.944444	11.3333	2017-03-27	1116	0	4.97	0	2016-04-21	1116	0	4.79	0	0	0	29	68	180	0	20.9877	0	0	122	0	77	12.8	15	3.74	0	0.88	1.42	2.06
0	1.34167	16.1	2016-11-22	1117	0	4.54	0	2015-07-28	1117	0	4.28	0	0	0	26	87	180	1	26.8519	0	0	111	0	65	20	18	4.57	0	1.13	1.25	3.07
0	1.99722	23.9667	2015-05-21	1125	0	4.18	0	2013-06-01	1125	0	5.12	0	1	0	45	59	158	0	23.634	0	0	120	0	80	19.53	19.43	3.63	0	1.07	0.99	2.15
0	1.34444	16.1333	2014-11-18	1127	0	6.03	1	2013-07-22	1127	0	5.03	0	0	0	23	70	178	0	22.0932	0	0	115	0	69	22.25	23.25	5.08	1	2.31	1.07	2.96
0	6.94444	83.3333	2016-09-06	1129	0	4.24	0	2009-11-02	1129	0	4.6	0	0	0	23	70	174	0	23.1206	0	0	120	0	80	15.8	19.7	4	0	1.8	1.09	2.09
0	5.26667	63.2	2016-11-09	1132	0	4.74	1	2011-09-01	1132	0	5.01	0	0	0	24	89	186	1	25.7255	0	0	131	0	83	20.67	20.06	3.66	0	0.71	1.73	1.61
0	6.13889	73.6667	2015-11-21	1134	0	4.41	0	2009-11-02	1134	0	4.4	0	0	0	25	75	175	1	24.4898	1	1	140	1	100	8.6	17.3	6.4	0	0.7	1.4	4.66
0	5.21667	62.6	2014-12-24	1137	0	5.41	1	2009-11-02	1137	0	4.2	0	0	0	23	97	184	1	28.6508	0	0	120	0	85	10.8	17.8	4.4	1	1.9	1.37	2.18
0	1.46389	17.5667	2013-03-18	1138	0	5.75	0	2011-10-08	1138	0	4.92	0	1	0	24	54	160	0	21.0938	0	0	105	0	60	26.03	18.15	3.65	0	1.04	1.41	1.77
0	0.75	9	2015-06-19	1141	0	4.69	0	2014-09-22	1141	0	4.65	0	0	0	26	66	177	0	21.0667	0	0	121	0	73	15.6	14.7	3.78	0	0.68	1.5	1.96
0	2.74722	32.9667	2016-04-27	1142	0	5.13	0	2013-08-12	1142	0	4.4	0	0	0	43	61	164	0	22.68	0	0	112	0	80	20.24	13.74	4.5	0	0.89	1.46	2.64
0	4.225	50.7	2016-04-20	1145	0	4.32	0	2012-02-20	1145	0	5.93	0	1	0	34	58	162	0	22.1003	0	0	110	0	70	20.03	17.2	4.84	1	2.88	0.73	2.8
0	1.94722	23.3667	2016-11-17	1146	0	4.75	0	2014-12-17	1146	0	5.54	0	0	0	27	60	177	0	19.1516	0	0	133	0	84	11.9	15.4	3.4	0	0.37	1.05	1.72
0	5.56111	66.7333	2015-04-27	1156	0	6.13	1	2009-11-02	1156	0	4.5	0	0	0	26	72	180	0	22.2222	0	0	120	0	70	22	23.1	4.7	0	0.7	1.8	2.56
0	1.90556	22.8667	2012-09-22	1159	0	5.84	0	2010-11-06	1159	0	5.55	0	0	0	22	78	180	1	24.0741	0	0	125	0	75			4.28	0	1.28	1.04	3.08
0	0.980556	11.7667	2013-03-20	1162	0	4.66	0	2012-04-01	1162	0	4.95	0	0	0	22	66	176	0	21.3068	0	0	123	0	70			4.39	0	1.35	0.92	2.86
0	2.27778	27.3333	2017-04-18	1163	0	4.7	0	2015-01-19	1163	0	5.34	0	0	0	22	82	186	0	23.7022	0	0	106	0	64	15.2	14.4	4.31	0	0.59	1.67	2.07
0	0.777778	9.33333	2015-06-17	1169	0	4.46	0	2014-09-10	1169	0	5.32	0	0	0	27	62	165	0	22.7732	0	0	112	0	82	14.9	16.7	4.95	0	1.29	1.02	3.38
0	5.81389	69.7667	2016-09-20	1170	0	4.92	0	2010-12-28	1170	0	5.8	0	0	0	29	63	170	0	21.7993	0	0	121	0	85			4.8	0	1.4	1.59	2.57
0	0.811111	9.73333	2016-08-29	1178	0	4.5	0	2015-11-11	1178	0	5.17	0	1	0	31	59.5	168	0	21.0813	0	0	116	0	74	10.2	11.6	3.04	0	0.55	1.02	1.68
0	6.68889	80.2667	2015-10-16	1190	0	5.06	0	2009-03-13	1190	0	5	0	0	0	24	75	175	1	24.4898	0	0	120	0	70	16.2	17.3	4.7	0	1.4	0.99	3.12
0	1.61667	19.4	2016-04-20	1194	0	4.6	0	2014-09-16	1194	0	4.71	0	0	0	27	70.5	173	0	23.5557	0	0	109	0	67	32.44	9.86	5.43	0	1.13	0.92	4
0	3.44444	41.3333	2015-11-03	1195	0	4.38	0	2012-06-11	1195	0	5.53	0	0	0	20	78	185	0	22.7904	0	0	95	0	60			3.77	0	1.1	0.94	2.33
0	1.83889	22.0667	2014-08-25	1200	0	4.94	0	2012-11-01	1200	0	5.95	0	1	0	24	58	168	0	20.5499	0	0	120	0	75			4.16	0	0.84	1.44	2.34
0	2.43889	29.2667	2017-04-24	1212	0	4.54	0	2014-11-28	1212	0	6.2	0	1	0	47	56	157	0	22.719	0	0	107	0	70	13.25	11.19	5.54	0	1.33	1.01	3.93
0	4.58056	54.9667	2016-04-25	1217	0	4.3	0	2011-10-20	1217	0	5.52	0	0	0	33	68	169	0	23.8087	0	0	132	0	89	18.32	16.77	4.82	0	1.43	1.25	2.92
0	1.87778	22.5333	2014-08-14	1226	0	4.14	0	2012-10-07	1226	0	5.46	0	0	0	30	65	178	0	20.5151	0	0	115	0	70	68.97	36.29	4.91	0	0.97	1.43	3.04
0	6.76667	81.2	2015-08-12	1228	0	4.96	0	2008-12-10	1228	0	3.96	0	0	0	27	83	179	1	25.9043	0	0	120	0	80	14	18.34	4.54	0	1.52	0.74	3.11
0	3.71111	44.5333	2017-04-27	1231	0	4.67	0	2013-08-30	1231	0	4.67	0	1	0	27	64	162	1	24.3865	0	0	120	0	87			4.43	0	1.31	1.66	2.17
0	3.00556	36.0667	2016-11-04	1232	0	4.73	0	2013-11-18	1232	0	4.95	0	1	0	25	59	165	0	21.6713	0	0	115	0	70	14.14	13.35	4.52	0	1.28	1.23	2.71
0	0.791667	9.5	2015-06-17	1234	0	4.56	0	2014-09-05	1234	0	4.66	0	0	0	24	74	185	0	21.6216	0	0	123	0	78	19.2	14.1	3.88	0	0.92	1.46	1.98
0	3.36111	40.3333	2013-08-30	1237	0	4.53	1	2010-05-08	1237	0	6.1	0	0	0	23	76	183	0	22.694	0	0	110	0	80	36.2	6.7	4.7	0	1.2	2.4	1.8
0	1.41111	16.9333	2011-03-25	1239	0	5.96	0	2009-11-02	1239	0	4.7	0	0	0	26	68	175	0	22.2041	0	0	105	0	70	24	22.8	5.4	0	0.6	1.32	3.76
0	5.73056	68.7667	2014-11-05	1247	0	4.45	1	2009-03-13	1247	0	5.6	0	0	0	29	60	175	0	19.5918	0	0	120	0	80	33.8	25.9	4.4	0	1.6	1.22	2.48
0	1.99444	23.9333	2016-09-27	1248	0	4.71	1	2014-10-10	1248	0	4.96	0	0	0	33	77	175	1	25.1429	0	0	138	0	88	91.3	25.1	4.96	1	2.99	0.96	2.83
0	1.05833	12.7	2014-09-25	1261	0	5.02	0	2013-09-09	1261	0	6.17	0	0	0	33	83	178	1	26.1962	0	0	138	0	80	30.84	22.49	5.33	0	1.41	1.99	2.7
0	1.05278	12.6333	2012-12-04	1262	0	5.58	0	2011-11-21	1262	0	5.09	0	1	0	30	64	165	0	23.5078	0	0	105	0	70	15.65	17.35	4.55	0	0.86	1.97	2.19
0	4.56667	54.8	2016-04-20	1270	0	4.59	0	2011-10-20	1270	0	5.36	0	1	0	30	51	160	0	19.9219	0	0	119	0	50	24.39	37.02	4.92	0	1.18	1.95	2.43
0	0.855556	10.2667	2015-07-09	1272	0	5.15	0	2014-09-04	1272	0	5.32	0	0	0	25	83	180	1	25.6173	0	0	132	0	87	26.1	52.2	4.43	0	0.74	1.38	2.68
0	0.791667	9.5	2015-06-23	1275	0	5.37	0	2014-09-11	1275	0	4.79	0	0	0	24	71	181	0	21.6721	0	0	129	0	80	21.6	15.7	3.54	0	0.73	1.09	2.23
0	1.825	21.9	2015-06-18	1278	0	5.13	0	2013-08-30	1278	0	4.59	0	1	0	24	45	156	0	18.4911	0	0	94	0	54			3.53	0	1.37	0.98	1.93
0	2.10833	25.3	2016-10-24	1282	0	5.55	0	2014-09-26	1282	0	5.55	0	0	0	43	75	179	0	23.4075	0	0	119	0	79	58.4	32.8	5.89	0	0.5	1.68	3.55
0	0.797222	9.56667	2015-06-23	1283	0	4.68	0	2014-09-09	1283	0	5.33	0	0	0	27	79	184	0	23.3341	0	0	115	0	74	31.4	20.9	4.57	0	1.28	1.28	2.73
0	0.983333	11.8	2016-10-14	1295	0	5.2	0	2015-10-26	1295	0	5.15	0	1	0	32	58	156	0	23.833	0	0	133	0	87	23.8	22.3	5.13	0	0.67	1.27	3.21
0	4.58611	55.0333	2016-04-27	1297	0	4.24	0	2011-10-20	1297	0	5.63	0	1	0	30	61	165	0	22.4059	0	0	120	0	86	22.71	33.89	3.77	0	0.92	1.69	1.66
0	3.08333	37	2015-07-24	1301	0	5.03	0	2012-07-09	1301	0	4.42	0	1	0	23	52	158	0	20.83	0	0	103	0	63			4.34	0	0.88	1.12	2.82
0	0.794444	9.53333	2015-06-18	1302	0	4.81	0	2014-09-05	1302	0	4.27	0	0	0	25	73	189	0	20.4362	0	0	117	0	76	24.7	18.7	4	0	1.01	1.32	2.16
0	1.95278	23.4333	2012-11-29	1320	0	5.68	0	2010-12-27	1320	0	5.8	0	1	0	24	55	168	0	19.487	0	0	131	0	80			3.4	0	0.7	1.75	1.35
0	2.18889	26.2667	2014-09-05	1321	0	4.71	0	2012-07-09	1321	0	5.61	0	0	0	24	67	175	0	21.8776	0	0	116	0	76			3.07	0	1.04	0.71	1.89
0	2.94167	35.3	2016-06-22	1322	0	5.09	0	2013-07-29	1322	0	5.01	0	1	0	25	53	160	0	20.7031	0	0	110	0	70	25.52	20.81	4.65	1	2.66	1.32	2.12
0	1.84167	22.1	2015-06-24	1323	0	5.07	0	2013-08-30	1323	0	4.73	0	0	0	24	75	182	0	22.6422	0	0	120	0	67			4	0	1.58	0.98	2.3
0	1.73333	20.8	2013-05-09	1372	0	4.91	1	2011-08-24	1372	0	5.45	0	0	0	23	75	180	0	23.1481	0	0	114	0	60	19.21	11.87	4.54	0	0.85	1.22	2.93
0	5.91667	71	2014-10-19	1381	0	5.15	0	2008-12-19	1381	0	4.91	0	0	0	26	60	176	0	19.3698	0	0	100	0	70	14.5	11	4.94	0	1.24	0.86	3.51
0	1.25556	15.0667	2016-10-29	1384	0	5.22	0	2015-08-04	1384	0	5.19	0	0	0	24	75	178.5	0	23.5388	0	0	112	0	61	40	21	5.13	0	1.53	1.44	3.2
0	6.11667	73.4	2016-04-25	1387	0	5.6	0	2010-04-15	1387	0	5.5	0	0	0	27	64	178	0	20.1995	0	0	100	0	65	17.6	14	4.9	0	0.7	1.48	3.11
0	5.84167	70.1	2016-12-19	1388	0	4.91	0	2011-03-18	1388	0	5.3	0	0	0	23	83	183	1	24.7843	0	0	117	0	64			3.6	0	1.3	1.52	1.48
0	6.43333	77.2	2017-03-17	1395	0	4.77	0	2010-11-13	1395	0	5.8	0	1	0	41	60	158	1	24.0346	0	0	110	0	70	17.8	19.1	4.5	0	0.9	2.3	1.74
0	2.01111	24.1333	2014-05-10	1402	0	5.61	1	2012-05-16	1402	0	5.48	0	0	0	27	102	182	1	30.7934	0	0	138	0	68	24.23	26.97	5.7	1	1.85	2.27	2.59
0	1.15	13.8	2016-10-20	1407	0	4.66	0	2015-09-02	1407	0	4.74	0	0	0	26	74	183	0	22.0968	0	0	107	0	58	23	23	3.74	0	1.18	1.42	2.35
0	1.71944	20.6333	2016-04-09	1427	0	5.15	0	2014-07-30	1427	0	5.45	0	1	0	30	66	164	1	24.539	0	0	126	0	66	24.54	15.82	5.03	0	1.35	1.2	3.22
0	7.56389	90.7667	2017-04-17	1428	0	4.38	0	2009-11-02	1428	0	4.5	0	0	0	23	82	188	0	23.2005	0	0	110	0	65	12.8	19.8	3.7	0	1.8	0.99	1.92
0	2.10833	25.3	2016-10-21	1429	0	5.94	0	2014-09-23	1429	0	5.39	0	0	0	28	75	176	1	24.2123	0	0	119	0	82	23.6	15.5	3.28	1	1.97	0.78	1.7
0	2.04167	24.5	2016-10-23	1436	0	5.72	0	2014-10-19	1436	0	5.1	0	1	0	25	49.9	144.5	0	23.8982	0	0	117	0	77	19.24	11.54	4.24	0	0.92	1.27	2.55
0	2.14444	25.7333	2016-11-29	1437	0	4.67	0	2014-10-19	1437	0	5.93	0	0	0	21	63	178	0	19.8839	0	0	119	0	69	22.44	17.43	4.28	0	1.44	1.04	2.59
0	1.95556	23.4667	2016-05-31	1439	0	4.96	0	2014-06-27	1439	0	5.17	0	0	0	30	88	181	1	26.8612	0	0	126	0	79	23.42	16.73	4.8	1	1.98	1.21	2.69
0	4.44722	53.3667	2016-12-23	1441	0	4.64	0	2012-08-05	1441	0	4.91	0	0	0	25	60.5	168	0	21.4357	0	0	112	0	72	33.83	15.76	4.75	1	2.64	0.82	2.73
0	0.855556	10.2667	2015-07-09	1444	0	5.3	0	2014-09-04	1444	0	5.11	0	0	0	24	76	174	1	25.1024	0	0	127	0	76	10	13.5	3.41	0	1.6	0.97	1.93
0	2.2	26.4	2014-11-18	1450	0	4.72	0	2012-09-17	1450	0	5.51	0	1	0	39	57.8	162	0	22.0241	0	0	125	0	83	20.93	22.83	4.87	0	0.74	2.22	2.31
0	1.88333	22.6	2013-08-26	1451	0	4.79	0	2011-10-18	1451	0	5.6	0	0	0	38	68	178	0	21.4619	0	0	110	0	70			4.22	0	0.83	1.94	1.9
0	4.01667	48.2	2016-06-24	1452	0	3.9	0	2012-07-09	1452	0	5.7	0	0	0	37	68	181	0	20.7564	0	0	104	0	64	21.98	17.71	3.77	0	1.08	0.69	2.59
0	2.01389	24.1667	2016-04-12	1457	0	5.87	0	2014-04-18	1457	0	5.03	0	1	0	43	62	155	1	25.8065	0	0	128	0	76	15	14	4.5	0	1.46	1.06	2.32
0	8.18611	98.2333	2017-03-28	1458	0	4.42	0	2009-03-03	1458	0	5.5	0	1	0	30	60	158	1	24.0346	0	0	100	0	70	22	20.9	3.9	0	0.9	1.23	2.24
0	1.86944	22.4333	2017-03-21	1474	0	5.07	0	2015-05-18	1474	0	4.8	0	1	0	29	72	166	1	26.1286	0	0	110	0	64	14.9	19.2	3.7	0	0.84	0.94	2.18
0	2.05278	24.6333	2013-09-09	1475	0	5.44	1	2011-09-01	1475	0	5.72	0	0	0	25	73	175	0	23.8367	0	0	110	0	80	28.45	13.27	4.41	0	1.73	1.2	2.42
0	1.86944	22.4333	2017-03-17	1477	0	4.87	1	2015-05-14	1477	0	4.89	0	0	0	27	103	183	1	30.7564	1	1	158	1	106	33.2	27.5	3.42	1	2.25	0.9	1.69
0	0.941667	11.3	2011-04-12	1482	0	5.1	0	2010-05-08	1482	0	4.4	0	1	0	27	58	166	0	21.048	0	0	100	0	60	14.8	13.8	5.1	0	1.1	2.41	2.18
0	5.50556	66.0667	2016-09-23	1484	0	4.6	1	2011-04-21	1484	0	5.34	0	0	0	26	74	167	1	26.5338	0	0	110	0	77			3.86	1	2.17	0.76	2.11
0	6.01667	72.2	2017-03-06	1485	0	5.21	0	2011-04-01	1485	0	6.08	0	0	0	23	58	170	0	20.0692	0	0	120	0	76	15.23	20.17	3.72	0	1.02	1	2.26
0	0.975	11.7	2012-01-03	1491	0	5.17	1	2011-01-17	1491	0	5.6	0	0	0	25	71	175	0	23.1837	0	0	133	0	77	33	29.4	3.8	1	3	1.06	1.38
0	5.35833	64.3	2016-12-12	1499	0	4.03	0	2011-09-01	1499	0	5.25	0	0	0	26	58	168	0	20.5499	1	1	152	0	73	17.59	19.61	3.74	0	0.83	1.34	2.02
0	5.22222	62.6667	2015-07-01	1503	0	4.67	0	2010-05-08	1503	0	5.1	0	0	0	23	67	177	0	21.3859	0	0	120	0	80	18.2	16.1	3.7	0	1.2	1.1	2.08
0	0.983333	11.8	2016-10-14	1505	0	4.65	0	2015-10-26	1505	0	4.76	0	0	0	27	61	179	0	19.0381	0	0	125	0	73	17.1	22.1	4.12	0	0.63	1.22	2.41
0	0.636111	7.63333	2015-06-17	1511	0	4.55	0	2014-10-31	1511	0	4.34	0	0	0	27	65	173	0	21.7181	0	0	112	0	72	26.03	16.56	4.37	0	0.59	1.14	2.96
0	5.71111	68.5333	2014-10-21	1516	0	5.12	1	2009-03-05	1516	0	5.5	0	0	0	37	72	177	0	22.9819	1	0	120	1	90	25	20.2	4.9	0	1.4	1.26	3.02
0	2.83611	34.0333	2014-08-06	1517	0	4.84	0	2011-10-20	1517	0	5.02	0	1	0	31	55	163	0	20.7008	0	0	106	0	62	20.75	20.37	3.65	0	0.81	1.23	2.05
0	1.34167	16.1	2016-08-04	1518	0	4.4	0	2015-04-09	1518	0	4.55	0	0	0	28	60	178	0	18.937	0	0	104	0	79	20.34	16.19	4.5	0	0.41	1.19	3.12
0	2.06944	24.8333	2015-09-14	1524	0	4.31	0	2013-08-30	1524	0	4.47	0	0	0	24	60	170	0	20.7612	0	0	115	0	68			4.69	0	1.78	1.06	2.82
0	2.04167	24.5	2016-11-08	1552	0	3.94	0	2014-11-04	1552	0	4.13	0	1	0	36	56	161	0	21.6041	0	0	112	0	76	19.48	16.36	5.11	0	0.55	1.12	3.74
0	4.93056	59.1667	2016-08-29	1559	0	4.18	0	2011-10-20	1559	0	5.36	0	0	0	30	70	167	1	25.0995	0	0	119	0	71	24.54	26.15	3.69	0	1.21	1.38	1.76
0	3.37222	40.4667	2012-07-09	1570	0	6.125	0	2009-03-13	1570	0	5.8	0	0	0	29	78	171	1	26.6749	0	0	120	0	80	13.4	19.4	5	1	1.9	1.54	2.57
0	2.11111	25.3333	2016-11-24	1574	0	5.51	0	2014-10-26	1574	0	4.43	0	0	0	25	71	173	0	23.7228	0	0	118	0	58	74.32	34.41	4.07	0	1.35	1.28	2.18
0	1.75	21	2016-04-22	1581	0	4.08	0	2014-08-01	1581	0	5.31	0	1	0	31	70	170	1	24.2215	0	0	110	0	65	16.62	15.13	5.25	0	1.58	1.67	2.86
0	3.09722	37.1667	2017-04-17	1583	0	4.3	1	2014-03-29	1583	0	5.06	0	0	0	22	78	173	1	26.0617	0	0	117	0	73			3.27	1	2.97	0.71	1.53
0	1.56111	18.7333	2017-03-21	1594	0	5.37	0	2015-09-06	1594	0	5.69	0	0	0	27	70	177	0	22.3435	0	0	126	0	86	10.7	16.1	5.04	0	0.84	1.4	3.03
0	3.48889	41.8667	2014-08-25	1602	0	5.09	1	2011-03-18	1602	0	5.7	0	0	0	43	68	171	0	23.255	0	0	107	0	62			5.7	0	1.4	1.68	3.38
0	5.11389	61.3667	2016-04-01	1603	0	5.75	0	2011-03-18	1603	0	5.8	0	1	0	41	54	154	0	22.7694	1	1	150	1	105			4.3	0	1	1.66	0.13
0	1.43889	17.2667	2010-04-15	1605	0	6	0	2008-11-13	1605	0	5.02	0	0	0	22	72	189	0	20.1562	0	0	110	0	70	14.42	25.52	3.84	0	0.49	1.5	2.12
0	3.37222	40.4667	2012-07-09	1617	0	4.83	0	2009-03-13	1617	0	5.4	0	0	0	32	64	165	0	23.5078	0	0	120	0	80	32.8	17.2	3.9	0	0.8	1.19	2.37
0	2.25556	27.0667	2014-05-12	1662	0	4.56	1	2012-02-20	1662	0	4.56	0	0	0	25	74	165	1	27.1809	0	0	120	0	75	29.08	19.03	4.94	1	2.47	0.79	3.03
0	4.55278	54.6333	2015-08-25	1671	0	4.28	0	2011-02-28	1671	0	5.5	0	0	0	31	70	167	1	25.0995	0	0	115	0	66	79	32.5	4.7	0	1.8	1.45	2.45
0	2.175	26.1	2016-07-05	1685	0	4.42	0	2014-05-14	1685	0	5.13	0	1	0	30	43	160	0	16.7969	0	0	125	0	89			4.91	0	1.28	1.43	2.9
0	0.975	11.7	2015-08-27	1687	0	4.28	0	2014-09-10	1687	0	5.45	0	0	0	24	63	173	0	21.0498	0	0	106	0	64	9.9	12.4	4.61	0	1.12	1.12	2.44
0	4.05	48.6	2015-01-14	1701	0	5.09	0	2011-01-17	1701	0	5.3	0	0	0	39	55	160	0	21.4844	1	1	147	1	97	38	18.7	5.7	1	3.5	2.06	2.05
0	5.30278	63.6333	2016-11-22	1704	0	5.77	0	2011-09-01	1704	0	5.19	0	0	0	29	78	175	1	25.4694	1	0	133	1	101	24.78	21.65	4.58	0	0.68	2.1	2.17
0	3.87778	46.5333	2014-08-05	1707	0	4.86	0	2010-10-09	1707	0	5.27	0	0	0	26	76	182	0	22.9441	0	0	117	0	77	20.93	23.54	4.2	0	1.12	1.5	2.19
0	2.125	25.5	2016-11-29	1709	0	4.83	1	2014-10-26	1709	0	3.93	0	0	0	24	58	166.5	0	20.9218	1	0	139	1	96	40.99	34.71	7.17	1	2.45	1.47	4.59
0	4.95556	59.4667	2016-09-07	1710	0	4.82	0	2011-10-20	1710	0	4.17	0	0	0	34	68	176	0	21.9525	0	0	134	0	84	16.39	18.54	3	0	0.65	1.1	1.6
0	5.81111	69.7333	2016-09-19	1714	0	4.58	0	2010-12-28	1714	0	5.4	0	1	0	33	56	162	0	21.3382	0	0	112	0	79	14.1	11.6	3.9	0	0.9	1.02	1.37
0	4.93056	59.1667	2016-08-18	1744	0	5.45	0	2011-10-09	1744	0	5.78	0	0	0	27	68	176	0	21.9525	0	0	125	0	80			4.5	0	1.29	1.12	2.79
0	5.75556	69.0667	2016-08-30	1762	0	5.19	0	2010-12-28	1762	0	5.6	0	1	0	27	55	160	0	21.4844	0	0	124	0	74			3	0	1	1.25	1.27
0	0.944444	11.3333	2016-12-19	1764	0	4.33	0	2016-01-14	1764	0	4.75	0	1	0	28	50	160	0	19.5312	0	0	100	0	60	7	17	4.99	0	0.7	1.77	3.01
0	3.99444	47.9333	2017-03-27	1766	0	5.05	1	2013-04-19	1766	0	5.1	0	0	0	28	80	174	1	26.4236	1	1	142	0	87	328.3	153.41	4.25	0	1.17	0.84	2.88
0	2.475	29.7	2017-03-27	1772	0	4.76	0	2014-10-18	1772	0	4.65	0	0	0	24	68	172	0	22.9854	0	0	105	0	65	58.7	28.6	3.5	0	0.38	1.5	1.66
0	1.10833	13.3	2014-08-04	1802	0	4.77	0	2013-07-01	1802	0	5.05	0	0	0	27	66	183	0	19.708	0	0	125	0	70	17.59	17.87	5.24	1	1.97	1.95	2.39
0	0.777778	9.33333	2015-06-19	1804	0	4.67	1	2014-09-12	1804	0	4.71	0	0	0	25	93	177	1	29.685	0	0	127	0	86	44.8	23.7	5.66	1	2.56	0.92	2.59
0	2.05278	24.6333	2013-09-09	1811	0	5.04	1	2011-09-01	1811	0	4.84	0	0	0	26	62	173	0	20.7157	0	0	124	0	79	60.53	54.94	5.32	1	1.94	1.42	3.02
0	2.08056	24.9667	2013-04-19	1812	0	4	0	2011-04-01	1812	0	5.08	0	1	0	24	44	160	0	17.1875	0	0	115	0	75	25.69	18.87	4.09	0	1.08	1.59	2.01
0	1.98611	23.8333	2016-06-07	1816	0	5.07	0	2014-06-23	1816	0	5.03	0	1	0	32	50	166	0	18.1449	0	0	101	0	61	18.34	15.53	4.81	0	0.9	0.99	3.41
0	3.625	43.5	2014-11-07	1821	0	4.01	0	2011-04-12	1821	0	4.88	0	1	0	27	45	155	0	18.7305	0	0	101	0	76	13.14	14.52	3.04	0	1.35	0.99	1.44
0	2.18889	26.2667	2014-09-05	1823	0	4.88	1	2012-07-09	1823	0	5.34	0	0	0	25	67	170	0	23.1834	0	0	108	0	72			4.25	0	1.1	0.9	2.85
0	0.797222	9.56667	2015-06-23	1828	0	4.36	0	2014-09-09	1828	0	5.35	0	1	0	23	50	166	0	18.1449	0	0	110	0	62	9.9	15.5	3.91	0	0.52	1.62	1.95
0	8.30556	99.6667	2017-03-13	1830	0	4.64	0	2009-01-04	1830	0	3.95	0	0	0	24	60	170	0	20.7612	0	0	110	0	80	18.45	26.96	3.99	0	0.63	0.81	2.89
0	5.18056	62.1667	2014-12-11	1831	0	4.5	1	2009-11-02	1831	0	4	0	0	0	22	77	174	1	25.4327	0	0	105	0	60	22	23.3	4.7	1	2.7	1.04	2.43
0	1.925	23.1	2016-11-04	1834	0	5.51	0	2014-12-12	1834	0	5.19	0	0	0	23	70	180.5	0	21.4854	1	0	131	1	90	17.17	21.77	3.8	0	0.92	1.16	2.22
0	4.86389	58.3667	2016-05-31	1838	0	5.59	0	2011-08-15	1838	0	5.44	0	1	0	44	57	162	0	21.7193	0	0	122	0	78	14.8	11.04	4.66	0	0.59	1.54	2.85
0	2.08611	25.0333	2016-08-31	1842	0	4.95	0	2014-08-11	1842	0	4.67	0	0	0	26	69	168	1	24.4473	1	0	131	1	92	28.3	19	4.5	0	1.14	1.4	2.21
0	1.00556	12.0667	2014-05-12	1847	0	5.56	0	2013-05-15	1847	0	4.87	0	0	0	22	72	182	0	21.7365	0	0	126	0	76	15.79	20.85	3.73	0	1.54	1.34	1.69
0	0.641667	7.7	2015-09-07	1848	0	4.68	0	2015-01-19	1848	0	5.14	0	0	0	23	73	178	0	23.04	0	0	102	0	71	56.2	25.8	4.3	0	1.22	1.31	2.34
0	1.26944	15.2333	2016-10-31	1862	0	4.96	1	2015-08-01	1862	0	5.05	0	0	0	26	78	173	1	26.0617	0	0	118	0	71	15	8	4.86	0	1.56	1.42	3.31
0	5.18056	62.1667	2014-12-11	1868	0	5.42	1	2009-11-02	1868	0	5.6	0	0	0	25	77	185	0	22.4982	0	0	120	0	70	17.2	21.6	3.7	0	1.5	1.38	1.63
0	1.08611	13.0333	2015-10-22	1875	0	4.47	0	2014-09-26	1875	0	4.3	0	1	0	27	51	160	0	19.9219	0	0	101	0	66	12.2	17.6	3.86	0	0.49	1.57	1.84
0	0.808333	9.7	2015-06-29	1876	0	4.97	0	2014-09-11	1876	0	4.93	0	0	0	25	75	185	0	21.9138	0	0	131	0	82	16.7	19.1	4.35	0	0.91	1.47	2.62
0	5.61944	67.4333	2016-11-03	1884	0	4.87	0	2011-04-21	1884	0	5.89	0	0	0	30	79	174	1	26.0933	0	0	130	0	86			5.54	0	1.63	1.97	2.83
0	6.13611	73.6333	2015-11-20	1885	0	4.48	0	2009-11-02	1885	0	4.8	0	0	0	28	55	174	0	18.1662	0	0	120	0	85	11	22.8	3	0	1.5	1.11	1.21
0	1.86944	22.4333	2017-03-23	1891	0	4.87	0	2015-05-20	1891	0	4.94	0	1	0	30	49	155	0	20.3954	0	0	108	0	73	8.4	15.2	3.18	0	0.82	0.93	1.72
0	7.16111	85.9333	2016-11-23	1892	0	4.88	0	2009-11-02	1892	0	4.8	0	0	0	23	69	170	0	23.8754	0	0	100	0	75	12.2	28.7	4.5	0	0.6	1.21	3.01
0	0.933333	11.2	2015-09-21	1893	0	4.43	0	2014-10-20	1893	0	4.38	0	0	0	26	72	173	1	24.0569	0	0	139	0	85	16.4	13.1	4.53	0	0.51	1.39	2.53
0	2.425	29.1	2011-07-26	1897	0	5.96	0	2009-03-05	1897	0	5.5	0	0	0	39	53	168	0	18.7783	0	0	100	0	70	117.7	31.6	3.4	0	1.3	1.17	1.66
0	5.98056	71.7667	2017-03-13	1900	0	5.01	0	2011-04-21	1900	0	5.27	0	0	0	25	70	170	1	24.2215	0	0	129	0	64			3.52	0	1.01	1.44	1.62
0	1.66389	19.9667	2016-06-29	1912	0	5.16	0	2014-11-08	1912	0	4.53	0	0	0	42	61	160	0	23.8281	1	1	144	1	104	24.48	14.63	6.3	0	1.53	1.05	4.55
0	2.98056	35.7667	2015-06-17	1914	0	5.23	0	2012-07-09	1914	0	5.59	0	0	0	27	70	178	0	22.0932	0	0	101	0	69			3.62	0	0.56	1.73	1.64
0	3.31944	39.8333	2014-12-09	1915	0	5.54	1	2011-09-01	1915	0	5.03	0	0	0	26	98	173	1	32.7442	1	1	153	0	79	45.84	38.1	4.21	1	1.87	1.18	2.18
0	2.06944	24.8333	2016-10-24	1922	0	4.87	0	2014-10-10	1922	0	4.83	0	1	0	32	57	165	0	20.9366	0	0	115	0	67	10.2	14.7	4.36	0	1.22	1.34	2.4
0	0.997222	11.9667	2016-10-12	1923	0	5.41	0	2015-10-19	1923	0	4.58	0	0	0	23	67	172	0	22.6474	0	0	111	0	60	12.9	13.7	4.44	0	1.44	1	2.73
0	3.55	42.6	2015-04-09	1927	0	5.57	1	2011-10-09	1927	0	5.97	0	0	0	33	67	160	1	26.1719	1	1	140	1	95	32.97	24.53	3.88	0	1.18	1.1	2.24
0	4.93889	59.2667	2016-09-01	1928	0	4.68	0	2011-10-20	1928	0	5.7	0	0	0	32	78	180	1	24.0741	1	0	130	1	90	30.72	34.97	4.19	0	0.91	1.8	1.98
0	6.14722	73.7667	2015-11-24	1930	0	4.99	1	2009-11-02	1930	0	4.7	0	0	0	25	90	182	1	27.1706	0	0	120	0	80	22.8	15.8	3.7	0	1	1.55	1.68
0	1.64722	19.7667	2016-05-05	1932	0	5.77	0	2014-09-20	1932	0	4.38	0	0	0	26	77	175	1	25.1429	0	0	139	0	83	22.11	8.35	4.71	0	1.03	1.47	2.77
0	3.37222	40.4667	2012-07-09	1936	0	5.53	0	2009-03-13	1936	0	4.9	0	1	0	36	50	152	0	21.6413	0	0	95	0	70	10.1	13.9	4.4	0	0.6	1.8	2.39
0	2.81667	33.8	2014-08-21	1938	0	4.3	0	2011-11-11	1938	0	5.11	0	0	0	39	62	165	0	22.7732	1	1	140	1	95			5.14	0	1.62	1.77	2.63
0	1.84167	22.1	2015-06-24	1940	0	4.53	0	2013-08-30	1940	0	4.74	0	0	0	24	65	173	0	21.7181	0	0	121	0	60			4.17	0	0.95	0.72	3.02
0	2.03333	24.4	2016-09-18	1943	0	4.83	0	2014-09-17	1943	0	4.84	0	1	0	32	55	155	0	22.8928	0	0	112	0	76	9.4	10.8	3.99	0	0.47	1.59	1.94
0	6.15	73.8	2015-11-25	1944	0	4.8	0	2009-11-02	1944	0	4.5	0	0	0	26	70	175	0	22.8571	0	0	110	0	75	14	32.2	4.3	0	1.5	1.39	2.2
0	3.14444	37.7333	2016-08-30	1945	0	4.99	0	2013-07-25	1945	0	4.97	0	1	0	30	60	165	0	22.0386	0	0	98	0	65	20.72	17.04	5.93	1	2.31	1.9	2.98
0	1	12	2015-12-03	1953	0	4.9	0	2014-12-08	1953	0	4.42	0	0	0	23	65	167	0	23.3067	0	0	106	0	53	62.78	57.69	3.62	0	0.8	1.46	1.8
0	5.275	63.3	2014-08-12	1957	0	5.43	0	2009-05-31	1957	0	4.8	0	1	0	37	51	160	0	19.9219	0	0	111	0	60			4	0	0.6	1.03	2.67
0	2.03056	24.3667	2016-10-13	1958	0	5.45	0	2014-10-13	1958	0	5.41	0	0	0	29	68	176	0	21.9525	1	0	122	1	97	41.3	29.4	5.51	0	1.69	1.32	3.45
0	6.14444	73.7333	2015-11-23	1962	0	4.61	0	2009-11-02	1962	0	4.8	0	0	0	23	72	176	0	23.2438	0	0	105	0	75	18.6	22.5	3.2	0	1.4	0.78	1.76
0	5.98056	71.7667	2016-10-20	1971	0	4.53	0	2010-11-28	1971	0	5.6	0	1	0	36	52	162	0	19.8141	0	0	95	0	72			4.5	0	1	2.07	1.98
0	1.75	21	2013-03-29	1977	0	5.54	0	2011-07-08	1977	0	5.88	0	0	0	30	75	178	0	23.6713	0	0	114	0	66	33.54	28.71	4.6	0	1.6	1.14	2.73
0	7.35833	88.3	2016-04-06	1978	0	4.88	1	2009-01-04	1978	0	4.9	0	0	0	27	68	172	0	22.9854	0	0	110	0	70	15.2	26.9	4.9	0	1.6	1.12	3.06
0	2.99722	35.9667	2015-06-23	1979	0	5.05	1	2012-07-09	1979	0	5.92	0	0	0	28	86	172	1	29.0698	0	0	111	0	61			5.15	0	0.91	1.707	3.03
0	1.43889	17.2667	2010-04-15	1983	0	5.5	0	2008-11-13	1983	0	4.38	0	1	0	23	58	163	0	21.83	0	0	110	0	70	20.87	16.91	4.75	0	0.86	1.51	2.85
0	2.01944	24.2333	2016-09-08	1985	0	5.93	0	2014-09-12	1985	0	5.7	0	0	0	23	78	179	1	24.3438	0	0	127	0	78	13.9	15.1	3.29	0	0.48	1.07	1.74
0	5.175	62.1	2014-12-09	1986	0	5.1	0	2009-11-02	1986	0	4.5	0	0	0	22	73	180	0	22.5309	0	0	120	0	80	5.1	1	3.6	0	0.4	1.2	2.2
0	5.11389	61.3667	2014-11-17	1996	0	4.53	1	2009-11-02	1996	0	4.1	0	0	0	23	80	178	1	25.2493	0	0	110	0	80	17	16	4	0	0.6	1.17	2.51
0	3.19167	38.3	2014-10-24	1997	0	4.68	0	2011-09-01	1997	0	5.03	0	0	0	25	90	180	1	27.7778	0	0	110	0	62	20.13	20.39	4.12	0	1.07	1.36	2.27
0	3.95833	47.5	2016-09-01	2000	0	5	0	2012-10-07	2000	0	5.32	0	0	0	30	83	180	1	25.6173	0	0	125	0	80	28.68	29.08	4.05	0	1.19	1.1	2.41
0	5.95556	71.4667	2014-08-23	2002	0	4.6	0	2008-10-09	2002	0	4	0	0	0	24	70	182	0	21.1327	0	0	110	0	70	12.45	13.09	3.55	0	0.73	0.92	2.3
0	2.85556	34.2667	2013-11-04	2004	0	5.45	1	2011-01-11	2004	0	6.2	0	0	0	35	70	170	1	24.2215	0	0	113	0	75	21.3	23.3	5	0	0.8	1.35	3.23
0	5.84722	70.1667	2016-12-21	2006	0	5.34	0	2011-03-18	2006	0	5.5	0	0	0	26	70	176	0	22.5981	0	0	134	0	85			3.7	0	0.7	1.12	2.21
0	4.91944	59.0333	2014-06-21	2016	0	4.96	1	2009-08-15	2016	0	4.4	0	0	0	38	78	178	1	24.6181	0	0	95	0	65	17.9	21	4.1	0	1.1	1.05	2.536
0	2.82222	33.8667	2013-08-17	2018	0	4.91	0	2010-11-05	2018	0	4.88	0	1	0	40	60	160	0	23.4375	0	0	110	0	75	15	18	4.8	0	1.47	1.3	3.15
0	1.01389	12.1667	2016-09-21	2022	0	5.17	0	2015-09-22	2022	0	6.04	0	0	0	43	58	160	0	22.6562	0	0	115	0	68	18.6	31.1	6.11	0	1.12	1.43	4.08
0	4.22222	50.6667	2016-04-19	2023	0	5.3	1	2012-02-20	2023	0	5.68	0	0	0	39	66	169	0	23.1084	0	0	135	0	86	33.93	27.71	4.63	0	0.94	2.07	2.13
0	4.925	59.1	2016-08-16	2027	0	4.88	0	2011-10-09	2027	0	5.8	0	0	0	38	59	165	0	21.6713	0	0	110	0	75	37.17	25.14	3.6	0	1.03	1.04	2.09
0	2.83056	33.9667	2014-07-24	2028	0	5.17	1	2011-10-09	2028	0	6.03	0	0	0	38	59	162	0	22.4813	0	0	110	0	75	22.69	24.61	4.5	1	2.13	1.78	1.75
0	5.50278	66.0333	2017-03-23	2030	0	4.89	0	2011-10-20	2030	0	4.78	0	0	0	38	62	173	0	20.7157	0	0	115	0	77	22.12	15.65	3.4	0	0.62	1.29	1.83
0	1.86389	22.3667	2017-03-20	2033	0	5.36	0	2015-05-19	2033	0	5.49	0	0	0	40	69	170	0	23.8754	1	0	117	1	94	28.8	26	3.28	0	0.98	0.96	2.05
0	1.88611	22.6333	2012-09-03	2035	0	4.7	1	2010-10-25	2035	0	5.45	0	0	0	35	83	169	1	29.0606	0	0	110	0	70	18	34	5.09	0	1.65	1.6	3.35
0	4.95278	59.4333	2016-09-06	2036	0	4.41	0	2011-10-20	2036	0	6.05	0	1	0	34	57	163	0	21.4536	0	0	102	0	75	14.29	17.19	3.78	0	0.69	1.26	2.21
0	5.26111	63.1333	2016-11-07	2040	0	4.15	0	2011-09-01	2040	0	4.9	0	0	0	26	58	182	0	17.51	0	0	117	0	78	31.18	23.99	4.89	0	0.92	1.6	2.87
0	1.38611	16.6333	2016-08-25	2056	0	4.91	1	2015-04-14	2056	0	4.73	0	0	0	26	75	171	1	25.6489	0	0	117	0	69	48.86	25.69	5.66	1	1.95	0.94	3.83
0	0.8	9.6	2015-04-01	2060	0	4.75	1	2014-06-17	2060	0	4.95	0	0	0	43	73	175	0	23.8367	0	0	118	0	79	17.19	16.65	4.46	1	2.52	0.97	2.34
0	2.42778	29.1333	2017-04-25	2084	0	4.83	0	2014-12-03	2084	0	5.97	0	0	0	29	72.3	168	1	25.6165	1	1	162	1	103	26.53	13.56	7.02	0	1.71	1.5	4.74
0	5.13889	61.6667	2014-11-26	2095	0	4.54	0	2009-11-02	2095	0	4.8	0	0	0	23	68	178	0	21.4619	0	0	105	0	65	13.1	28.4	4	0	0.8	1.21	2.46
0	2.06667	24.8	2016-10-12	2096	0	5.25	0	2014-09-29	2096	0	5.35	0	0	0	23	64	168	0	22.6757	0	0	125	0	78	19.3	19.4	4.03	0	0.91	1.17	2.18
0	3.21111	38.5333	2014-10-31	2101	0	4.64	1	2011-09-01	2101	0	6.13	0	0	0	24	72	173	1	24.0569	0	0	122	0	69	24.23	10.1	3.77	0	1.38	1.25	1.89
0	1.04167	12.5	2014-09-09	2102	0	6	1	2013-08-30	2102	0	5.07	0	0	0	24	108	179	1	33.7068	1	0	128	1	98			5.87	1	2.16	1.31	3.58
0	3.28889	39.4667	2016-08-11	2105	0	4.81	0	2013-05-15	2105	0	4.72	0	0	0	25	72	177	0	22.9819	0	0	106	0	54	23.07	13.65	4.44	0	1.41	1.57	2.23
0	2.32222	27.8667	2016-08-26	2109	0	4.58	0	2014-05-13	2109	0	5.08	0	1	0	28	55	160	0	21.4844	1	0	131	1	90			4.24	0	0.78	1.67	2.22
0	2.27778	27.3333	2014-05-20	2114	0	4.03	0	2012-02-20	2114	0	4.38	0	1	0	30	52	165	0	19.1001	0	0	90	0	50	30.07	26.34	3.35	0	0.73	0.99	2.03
0	0.8	9.6	2015-06-24	2115	0	4.88	0	2014-09-09	2115	0	5.74	0	0	0	25	70	175	0	22.8571	0	0	128	0	79	27.9	21	4.97	0	1.28	1.41	2.97
0	1.99722	23.9667	2017-03-14	2116	0	4.39	1	2015-03-26	2116	0	4.3	0	0	0	46	71	181	0	21.6721	0	0	120	0	84	22	35	4.43	1	1.84	1.33	2.26
0	1.10278	13.2333	2016-09-26	2121	0	4.53	0	2015-08-26	2121	0	3.9	0	0	0	23	71	187	0	20.3037	0	0	136	0	75	12	13	4.36	0	1.62	1.46	2.4
0	5.17222	62.0667	2014-12-08	2123	0	4.99	0	2009-11-02	2123	0	4.2	0	0	0	23	66	172	0	22.3094	0	0	95	0	60	20.3	17.1	3.6	0	1.2	1.28	1.77
0	5.625	67.5	2016-04-25	2130	0	4.64	0	2010-10-09	2130	0	5.4	0	1	0	28	59	170	0	20.4152	0	0	97	0	73	21.02	49.74	4.37	0	0.74	1.95	2.08
0	1.84167	22.1	2015-06-24	2131	0	4.31	1	2013-08-30	2131	0	5.26	0	0	0	25	74	184	0	21.8573	0	0	128	0	81			5.85	0	1.27	1.6	3.67
0	2.20278	26.4333	2015-06-03	2136	0	5.28	0	2013-04-01	2136	0	5.11	0	0	0	25	65	179	0	20.2865	0	0	122	0	69	22.03	29.33	3.8	0	0.99	1.43	1.92
0	0.994444	11.9333	2013-05-10	2138	0	5.45	0	2012-05-17	2138	0	5.39	0	1	0	39	60	160	0	23.4375	0	0	100	0	65			5.12	0	0.79	1.8	2.96
0	6.16667	74	2015-12-01	2140	0	5.03	0	2009-11-02	2140	0	4.5	0	0	0	23	70	184	0	20.6758	0	0	110	0	80	14	11.9	4.1	0	0.8	1.46	2.32
0	4.58889	55.0667	2016-04-28	2144	0	4.94	0	2011-10-20	2144	0	5.35	0	0	0	32	60	175	0	19.5918	0	0	106	0	68	18.8	21.98	5.16	0	1.02	2.16	2.54
0	5.30556	63.6667	2016-11-23	2146	0	4.85	0	2011-09-01	2146	0	6.15	0	0	0	28	73	183	0	21.7982	0	0	107	0	68	23.56	26.19	4.35	0	1.48	1.47	2.21
0	2.10278	25.2333	2016-10-20	2149	0	5.5	0	2014-09-24	2149	0	5.5	0	0	0	33	78	178	1	24.6181	0	0	131	0	84	77	40.4	4.23	1	2.95	0.96	1.95
0	3.46389	41.5667	2014-12-25	2151	0	4.93	1	2011-07-27	2151	0	4.94	0	0	0	29	86	181	1	26.2507	1	1	140	0	89			4.17	1	3.45	1.16	1.44
0	5.63889	67.6667	2016-11-10	2154	0	5.03	0	2011-04-21	2154	0	6.15	0	0	0	23	67	176	0	21.6296	0	0	115	0	50			3.7	0	0.83	1.47	1.85
0	7.16667	86	2016-11-25	2165	0	5.35	0	2009-11-02	2165	0	4.2	0	0	0	24	75	179	0	23.4075	0	0	120	0	80	9.1	13.4	5.1	0	1.8	1.21	3.1
0	0.188889	2.26667	2015-06-24	2167	0	4.82	0	2015-04-17	2167	0	5.24	0	1	1	52	53	151	0	23.2446	0	0	135	0	81			3.44	0	0.71	1.44	1.68
0	3.3	39.6	2016-08-15	2170	0	4.39	0	2013-05-15	2170	0	4.71	0	0	0	29	68	171	0	23.255	0	0	127	0	76	26.82	17.93	4.44	0	1.22	0.82	3.07
0	6.93333	83.2	2016-09-02	2171	0	5.15	0	2009-11-02	2171	0	4.2	0	0	0	25	58	170	0	20.0692	0	0	100	0	65	12.8	16.1	4.1	0	1	1.26	2.34
0	2.08889	25.0667	2016-08-29	2172	0	4.88	0	2014-08-08	2172	0	4.24	0	0	0	26	72.3	178	0	22.8191	0	0	101	0	58	26	15	5.47	0	1.62	1.29	3.67
0	1.68611	20.2333	2016-04-21	2180	0	4.45	0	2014-08-23	2180	0	4.65	0	1	0	40	58	160	0	22.6562	0	0	130	0	80	19.87	12.75	5.45	0	1.28	1.31	3.56
0	7.16111	85.9333	2016-11-23	2182	0	5.37	0	2009-11-02	2182	0	4.8	0	0	0	23	68	180	0	20.9877	0	0	105	0	65	12	21.4	3.5	0	1.5	1.25	1.6
0	1.83889	22.0667	2015-06-23	2183	0	4.99	0	2013-08-30	2183	0	4.87	0	0	0	23	63	163	0	23.7118	0	0	122	0	85			3.98	0	1.08	0.9	2.59
0	2.00278	24.0333	2017-03-06	2190	0	4.69	0	2015-03-16	2190	0	5.24	0	1	0	31	75	170	1	25.9516	0	0	120	0	71	62.4	55.3	3.56	0	0.66	1.17	1.74
0	1.18333	14.2	2016-09-30	2192	0	4.82	0	2015-08-01	2192	0	5.11	0	1	0	30	73	169	1	25.5593	0	0	100	0	66	20	10	3.73	0	1.19	1.59	2.11
0	2.07778	24.9333	2016-12-28	2210	0	5.14	1	2014-12-11	2210	0	4.97	0	0	0	30	74	170	1	25.6055	0	0	116	0	83	24.6	20	3.94	1	2.25	0.66	2.35
0	2.10833	25.3	2014-09-30	2212	0	4.91	0	2012-09-01	2212	0	5.42	0	0	0	25	67	167	1	24.0238	0	0	110	0	80	21.81	18.32	5.03	0	1.68	1.17	3.1
0	1.30833	15.7	2010-03-26	2215	0	5.2	0	2008-12-10	2215	0	4.56	0	0	0	37	62	163	0	23.3355	0	0	120	0	80	30.53	22.84	4.88	0	0.58	1.23	3.39
0	1.88611	22.6333	2014-09-11	2217	0	4.97	0	2012-11-01	2217	0	4.95	0	0	0	32	83	178	1	26.1962	0	0	110	0	60			3.81	0	1.05	1.28	2.05
0	4.39444	52.7333	2015-08-11	2222	0	4.57	0	2011-04-12	2222	0	5.59	0	0	0	26	73	173	1	24.3911	0	0	129	0	79	32.35	22.42	3.72	0	0.77	1.07	2.3
0	2.85833	34.3	2017-04-21	2231	0	5.2	0	2014-06-27	2231	0	4.73	0	0	0	21	55	170	0	19.0311	0	0	111	0	63	13.7	18.8	4.4	0	1.5	1.37	2.45
0	1.41111	16.9333	2016-08-31	2240	0	4.73	0	2015-04-11	2240	0	4.98	0	0	0	24	80	190	0	22.1607	0	0	118	0	68	21.54	15.32	4.18	1	1.86	1.06	2.27
0	7.95278	95.4333	2017-01-13	2242	0	4.52	0	2009-03-13	2242	0	5.2	0	0	0	26	70	183	0	20.9024	0	0	100	0	70	22	24.3	9.1	0	0.9	1.52	7.21
0	2.10556	25.2667	2016-09-02	2245	0	4.77	0	2014-08-06	2245	0	4.75	0	0	0	26	61.7	171	0	21.1005	0	0	121	0	84	17	16	3.87	0	1.45	1.16	2.26
0	1.06944	12.8333	2013-07-29	2249	0	6.13	0	2012-07-09	2249	0	6.09	0	1	0	27	52	161	0	20.061	0	0	110	0	67	19.64	19.34	3.37	0	1.03	1.07	1.83
0	3.00833	36.1	2016-06-07	2250	0	4.16	0	2013-06-20	2250	0	4.76	0	1	0	26	48	160	0	18.75	0	0	101	0	80	32.96	18.12	3.38	0	1.12	1.03	1.84
0	1.83889	22.0667	2015-06-23	2252	0	4.33	0	2013-08-30	2252	0	4.28	0	1	0	24	55	166	0	19.9594	0	0	98	0	70			4.44	0	0.89	1.55	2.49
0	1.88333	22.6	2017-03-22	2255	0	4.68	0	2015-05-14	2255	0	4.94	0	1	0	33	62	165	0	22.7732	0	0	117	0	75	13.4	13.8	4.54	0	0.96	1.05	3.09
0	2.13889	25.6667	2016-09-19	2258	0	4.85	0	2014-08-11	2258	0	4.6	0	0	0	26	84	187	1	24.0213	1	1	140	0	86	15	17	4.49	0	1.31	1.11	3.08
0	4.28333	51.4	2016-05-11	2262	0	5.09	0	2012-02-20	2262	0	5.49	0	0	0	31	65	169	0	22.7583	0	0	130	0	85	28.99	33.3	3.74	0	1.3	0.94	2.21
0	5.36111	64.3333	2016-12-13	2265	0	5.48	0	2011-09-01	2265	0	5.31	0	0	0	25	75	178	0	23.6713	0	0	127	0	89	19.07	19.28	5.28	0	1.81	1.41	3.05
0	5.78611	69.4333	2017-03-21	2273	0	5.53	0	2011-07-08	2273	0	5.62	0	0	0	31	57	172	0	19.2672	0	0	96	0	63	26.71	21.37	7.53	0	1.6	2.25	4.56
0	1.41111	16.9333	2011-03-25	2276	0	5.74	1	2009-11-02	2276	0	4.5	0	0	0	24	97	190	1	26.8698	0	0	120	0	80	14	15.4	5.2	0	1.8	1.82	2.53
0	2.2	26.4	2014-09-09	2277	0	5.62	1	2012-07-09	2277	0	5.2	0	0	0	26	78	181	0	23.8088	0	0	120	0	79			4.69	0	1.2	1.51	2.63
0	5.25	63	2016-11-03	2278	0	4.91	0	2011-09-01	2278	0	4.63	0	0	0	25	64	170	0	22.1453	0	0	112	0	60	30.52	21.85	4.43	0	0.85	1.21	2.83
0	2.425	29.1	2016-11-07	2288	0	4.85	0	2014-06-18	2288	0	4.81	0	0	0	34	69	166	1	25.0399	0	0	118	0	76	16.22	14.9	4.2	0	1.37	1.19	2.39
0	1.21389	14.5667	2013-05-02	2289	0	4.14	1	2012-02-20	2289	0	5.14	0	1	0	27	60	160	0	23.4375	0	0	105	0	50	23.6	17.54	3.31	0	0.7	0.77	2.22
0	2.025	24.3	2016-10-11	2290	0	5.15	0	2014-10-13	2290	0	5.58	0	0	0	30	60	172	0	20.2812	0	0	130	0	85	12.9	16.5	5.05	0	1.49	1.66	2.66
0	7.04167	84.5	2016-10-11	2291	0	4.53	0	2009-11-02	2291	0	4.9	0	0	0	24	60	173	0	20.0474	0	0	105	0	65	14	20	3.5	0	1.5	1.5	1.36
0	1.38056	16.5667	2016-08-12	2298	0	4.39	0	2015-04-03	2298	0	4.7	0	0	0	25	71	176	0	22.921	1	1	140	0	88	32.03	18.02	4.61	1	3.35	1.02	2.07
0	6.16667	74	2015-12-01	2303	0	5.69	0	2009-11-02	2303	0	4.6	0	0	0	22	85	174	1	28.075	0	0	120	0	75	22.5	29.7	4.2	0	1.7	1.58	1.83
0	5.64167	67.7	2016-11-11	2318	0	4.78	0	2011-04-21	2318	0	5.93	0	0	0	25	64	174	0	21.1389	1	1	140	0	78			3.96	0	0.8	1.29	2.31
0	2.43889	29.2667	2017-04-24	2319	0	5.01	0	2014-11-28	2319	0	4.51	0	1	0	28	58.6	171	0	20.0404	0	0	117	0	77	18	22.3	4.1	0	0.8	1.54	2.35
0	1.75556	21.0667	2011-07-27	2325	0	5.33	1	2009-11-02	2325	0	4.2	0	0	0	28	80	171	1	27.3588	0	0	100	0	75	22	14.5	3.1	0	1.5	0.8	1.64
0	1.90556	22.8667	2017-03-31	2329	0	5.37	1	2015-05-15	2329	0	5.99	0	0	0	29	83	180	1	25.6173	0	0	104	0	72	33.4	20.7	4.72	0	1.3	1.35	2.65
0	0.777778	9.33333	2015-06-17	2332	0	4.88	0	2014-09-10	2332	0	5.45	0	1	0	26	52	156	0	21.3675	0	0	99	0	70	10.6	13.2	4.15	0	0.7	1.06	1.65
0	0.797222	9.56667	2015-06-24	2333	0	4.4	0	2014-09-10	2333	0	4.9	0	0	0	24	69	181	0	21.0616	0	0	118	0	77	16.3	17.2	4.42	0	0.73	1.63	2.17
0	0.8	9.6	2015-06-24	2334	0	4.45	0	2014-09-09	2334	0	4.22	0	0	0	23	70	172.5	0	23.5245	0	0	110	0	68	14	15	4.89	0	0.95	1.45	3.45
0	5.89722	70.7667	2016-09-20	2339	0	4.08	0	2010-11-28	2339	0	5.9	0	0	0	31	55	170	0	19.0311	0	0	125	0	85			5.1	0	0.7	2	2.76
0	3.96111	47.5333	2016-09-02	2344	0	4.83	0	2012-10-07	2344	0	5.36	0	0	0	26	66	172	0	22.3094	0	0	130	0	85	20.87	17.48	4.18	0	0.85	1.12	2.67
0	2.98333	35.8	2015-06-18	2348	0	6.1	0	2012-07-09	2348	0	5.87	0	0	0	31	63	170	0	21.7993	0	0	115	0	67			5.63	0	1.42	1.92	3.06
0	1.41111	16.9333	2014-12-08	2356	0	4.08	0	2013-07-18	2356	0	5.92	0	0	0	33	58	168	0	20.5499	0	0	109	0	75	26.7	16.74	4.15	0	1.53	1.19	2.26
0	0.991667	11.9	2017-04-14	2357	0	5.17	0	2016-04-22	2357	0	4.39	0	0	0	35	60	170	0	20.7612	0	0	120	0	80	17.1	18.4	3.28	0	0.81	1.31	1.76
0	5.19722	62.3667	2014-12-17	2359	0	5.26	1	2009-11-02	2359	0	4.8	0	0	0	26	88	184	1	25.9924	0	0	115	0	80	12.1	24.3	3.3	0	0.8	0.74	2.16
0	2.26667	27.2	2016-11-04	2360	0	5.18	0	2014-08-11	2360	0	4.72	0	0	0	29	87	188	1	24.6152	0	0	113	0	86	30.7	22.3	4.29	0	1.7	1.03	2.29
0	5.10278	61.2333	2014-11-13	2361	0	4.69	1	2009-11-02	2361	0	4.2	0	0	0	24	63	174	0	20.8086	0	0	105	0	70	22.5	22.9	4.8	0	0.9	1.58	2.78
0	3.75	45	2015-05-05	2388	0	5.63	0	2011-08-24	2388	0	5.81	0	0	0	32	65	168	0	23.03	0	0	112	0	79	23.93	26.01	3.98	1	2	1.13	1.94
0	0.794444	9.53333	2015-06-24	2390	0	4.84	0	2014-09-11	2390	0	5.66	0	1	0	33	52	162	0	19.8141	0	0	124	0	83	10.7	15	3.75	0	0.69	1.19	2.43
0	1.41111	16.9333	2011-03-25	2391	0	5.93	0	2009-11-02	2391	0	5.6	0	0	0	26	79	175	1	25.7959	0	0	130	0	80	10.8	20	3.5	0	0.5	1.17	2.09
0	2.08611	25.0333	2016-08-31	2393	0	4.27	0	2014-08-11	2393	0	4.33	0	0	0	28	64	170	0	22.1453	0	0	112	0	61	43	24	3.88	0	1.39	0.95	2.71
0	2.08611	25.0333	2016-08-31	2396	0	4.26	0	2014-08-11	2396	0	4.33	0	0	0	26	54	169	0	18.9069	1	0	133	1	97	14.4	17.8	3.87	0	0.79	1.32	1.99
0	5.90556	70.8667	2016-09-23	2410	0	4.68	0	2010-11-28	2410	0	6	0	0	0	39	65	170	0	22.4913	0	0	125	0	85			5.8	0	0.9	1.61	3.8
0	2.86667	34.4	2013-09-25	2413	0	4.44	0	2010-11-28	2413	0	6	0	1	0	30	63	172	0	21.2953	0	0	115	0	75			5.2	0	0.8	1.8	3.06
0	2.46667	29.6	2016-11-22	2414	0	5.91	1	2014-06-18	2414	0	5.02	0	0	0	39	72	169	1	25.2092	0	0	107	0	73	24.2	20.5	3.83	1	2.03	0.82	2.2
0	1.96944	23.6333	2016-04-20	2416	0	4.81	0	2014-05-12	2416	0	5.62	0	0	0	27	52	173	0	17.3745	0	0	127	0	82			4.79	0	0.88	1.51	2.88
0	4.21944	50.6333	2016-11-12	2418	0	4.87	0	2012-09-15	2418	0	4.61	0	1	0	30	55	165	0	20.202	0	0	110	0	70	29.31	25.28	5.34	0	0.95	1.9	3.01
0	1.43889	17.2667	2010-04-15	2419	0	6.2	0	2008-11-13	2419	0	5.3	0	1	0	25	62	163	0	23.3355	0	0	100	0	70	14.13	14.03	8.46	0	1.18	2.12	5.8
0	1.18333	14.2	2016-05-31	2427	0	4.95	0	2015-04-01	2427	0	4.65	0	1	0	35	77	168	1	27.2817	0	0	120	0	76	10.3	16	3.56	0	0.76	1.62	1.56
0	3.16389	37.9667	2016-09-06	2428	0	4.49	0	2013-07-25	2428	0	4.33	0	1	0	33	61	160	0	23.8281	0	0	108	0	67	19.71	16.53	4.56	0	1.54	1.63	2.23
0	6.08889	73.0667	2017-01-13	2429	0	5.11	0	2011-01-13	2429	0	5.9	0	0	0	30	78	181	0	23.8088	0	0	111	0	69	21.5	17.6	4.2	0	1	1.55	2.2
0	2.83056	33.9667	2014-08-04	2430	0	4.69	0	2011-10-20	2430	0	5.25	0	1	0	40	57	161	0	21.9899	0	0	112	0	67	16.76	17.22	3.6	0	0.87	1.45	1.75
0	2.73889	32.8667	2011-07-27	2431	0	5.38	0	2008-11-13	2431	0	4.54	0	0	0	27	76	170	1	26.2976	0	0	110	0	70	21.18	25.29	4.78	0	0.6	1.52	2.99
0	6.37222	76.4667	2015-06-24	2432	0	4.84	1	2009-03-13	2432	0	6.1	0	1	0	24	65	168	0	23.03	0	0	120	0	70	17	18.2	4.1	0	0.9	1.73	1.94
0	5.925	71.1	2016-09-30	2445	0	4.83	0	2010-11-28	2445	0	4.9	0	1	0	42	52	160	0	20.3125	0	0	105	0	65			3.1	0	1	1.31	1.33
0	4.03333	48.4	2015-06-11	2447	0	4.29	0	2011-06-20	2447	0	5.64	0	1	0	42	56	159	0	22.151	0	0	103	0	58			4.52	0	1.24	1.39	2.57
0	7.56944	90.8333	2016-11-06	2448	0	4.98	0	2009-05-22	2448	0	4.3	0	1	0	40	51	160	0	19.9219	0	0	110	0	75	14	15.3	3	0	0.6	1.37	1.38
0	5.91667	71	2016-09-27	2449	0	5.42	0	2010-11-28	2449	0	5.4	0	1	0	41	56	160	0	21.875	0	0	130	0	85			3.6	0	0.8	2.1	1.16
0	4	48	2014-11-07	2451	0	4.26	0	2010-11-28	2451	0	6.2	0	1	0	39	54	158	0	21.6311	0	0	95	0	55			5.3	0	1.1	2.15	2.68
0	1.85	22.2	2012-09-24	2465	0	6.12	1	2010-11-28	2465	0	6.1	0	0	0	44	73	170	1	25.2595	0	0	105	0	70			6.4	1	2.4	1.79	3.55
0	1.16111	13.9333	2014-05-24	2483	0	4.78	0	2013-04-01	2483	0	5.38	0	0	0	43	64	167	0	22.9481	0	0	122	0	73	29.94	26.22	5.75	1	1.98	1.833	3.02
0	6.83611	82.0333	2016-08-24	2489	0	4.43	1	2009-11-28	2489	0	5.5	0	1	0	42	54	155	0	22.4766	0	0	120	0	70	30.9	25.5	4.4	0	0.5	1	3.2
0	5.61944	67.4333	2016-11-28	2490	0	4.8	0	2011-05-16	2490	0	5.31	0	1	0	44	48	158	0	19.2277	0	0	91	0	67	26.12	22.98	4.36	0	0.64	1.59	2.48
0	5.70833	68.5	2016-12-30	2493	0	5.78	0	2011-05-16	2493	0	5.44	0	0	0	40	70	166	1	25.4028	1	0	130	1	98	24.29	28.92	5.46	0	1.51	2.19	2.58
0	4.43889	53.2667	2016-07-16	2496	0	5.15	0	2012-03-01	2496	0	5.61	0	0	0	47	67	169	0	23.4586	0	0	113	0	85	29.91	27.81	4.79	0	0.91	1.87	2.51
0	1.18056	14.1667	2014-11-27	2533	0	4.95	1	2013-09-28	2533	0	5.63	0	0	0	25	66	168	0	23.3844	0	0	118	0	71	23.62	18.26	4.62	0	1.2	1.06	3.01
0	2.18056	26.1667	2012-12-17	2556	0	5.71	0	2010-10-24	2556	0	5.87	0	0	0	38	60	170	0	20.7612	0	0	130	0	89	20	23	3.57	0	0.8	1.13	2.42
0	2.00278	24.0333	2015-05-23	2562	0	5.55	0	2013-06-01	2562	0	5.16	0	1	0	34	48	153	0	20.5049	0	0	128	0	71	20.99	12.71	3.83	0	0.68	2.04	1.48
0	7.10556	85.2667	2016-11-03	2566	0	5.91	0	2009-11-02	2566	0	5.2	0	1	0	27	56	160	0	21.875	0	0	110	0	80	16.8	25.4	3.9	0	1.5	1.28	1.91
0	2.08056	24.9667	2013-04-19	2572	0	5.17	0	2011-04-01	2572	0	5.29	0	1	0	25	52	160	0	20.3125	0	0	116	0	76	15.41	16.88	4.44	0	1.25	1.73	2.14
0	2.125	25.5	2016-11-29	2579	0	4.65	0	2014-10-26	2579	0	4.16	0	0	0	25	64	169	0	22.4082	0	0	116	0	66	60.28	27.84	4.33	0	0.77	1.16	2.82
0	2.41667	29	2015-12-22	2580	0	4.63	0	2013-08-04	2580	0	5.61	0	1	0	23	61.9	164	0	23.0146	0	0	123	0	82	21.37	16.16	4.83	0	1.44	1.33	2.85
0	0.811111	9.73333	2016-08-29	2582	0	5.34	1	2015-11-11	2582	0	5.23	0	1	0	23	75	168	1	26.5731	0	0	122	0	75	10.5	12.3	3.62	0	0.69	1.06	1.82
0	0.994444	11.9333	2013-05-10	2593	0	4.79	1	2012-05-17	2593	0	4.76	0	1	0	45	72	170	1	24.9135	1	0	135	1	90			5.46	0	1.71	2.09	2.59
0	0.994444	11.9333	2013-05-10	2596	0	5.93	1	2012-05-17	2596	0	5.77	0	1	0	43	63	150	1	28	0	0	120	0	70			5.02	0	0.85	1.88	2.75
0	1.98889	23.8667	2015-05-18	2602	0	5.43	0	2013-06-01	2602	0	4.35	0	1	0	43	52	164	0	19.3337	1	0	139	1	90	15.08	13.26	5.36	0	0.66	1.83	3.23
0	3.68611	44.2333	2014-11-18	2612	0	4.03	0	2011-04-01	2612	0	5.31	0	1	0	34	66	160	1	25.7812	0	0	111	0	77	21.2	19	3.81	0	0.76	1.04	2.42
0	3.26667	39.2	2014-11-20	2619	0	4.71	1	2011-09-01	2619	0	5.53	0	0	0	25	62	178	0	19.5682	0	0	103	0	70	23.99	13.96	4.91	0	1	1.84	2.62
0	2.02222	24.2667	2017-04-19	2623	0	5.84	0	2015-04-22	2623	0	5.13	0	0	0	28	90	182	1	27.1706	1	1	158	1	106	46	21.3	4.58	0	0.64	1.79	2.5
0	1.36667	16.4	2016-08-15	2627	0	4.21	0	2015-04-11	2627	0	5.39	0	0	0	25	62	175	0	20.2449	0	0	127	0	77	20.86	13.41	4.15	0	0.6	1.71	2.17
0	2.47778	29.7333	2013-08-19	2650	0	4.41	0	2011-03-11	2650	0	5.3	0	1	0	43	62	160	1	24.2188	0	0	111	0	78	13.8	16.4	3.7	0	1	1.19	2.07
0	0.994444	11.9333	2013-05-10	2655	0	4.9	0	2012-05-17	2655	0	4.64	0	1	0	41	63	150	1	28	1	0	135	1	90			4.15	0	0.83	1.35	2.42
0	0.994444	11.9333	2013-05-10	2658	0	4.81	0	2012-05-17	2658	0	4.75	0	1	0	39	74	158	1	29.6427	0	0	125	0	75			4.21	0	0.93	1.18	2.61
0	0.813889	9.76667	2016-08-29	2663	0	4.73	0	2015-11-10	2663	0	5.43	0	1	0	33	70	162	1	26.6728	0	0	107	0	77	35	29.8	4.37	0	0.87	1.38	2.35
0	2.02778	24.3333	2016-09-29	2664	0	5.75	1	2014-09-30	2664	0	5.24	0	0	0	31	58	160	0	22.6562	0	0	107	0	77	13.8	15.1	3.88	0	1.32	1.33	1.8
0	1.83889	22.0667	2015-06-23	2693	0	4.3	1	2013-08-30	2693	0	4.37	0	1	0	27	57	170	0	19.7232	0	0	114	0	73			3.47	0	1.17	1.18	1.76
0	1.025	12.3	2016-12-19	2695	0	4.45	0	2015-12-16	2695	0	4.19	0	1	0	28	59	169	0	20.6575	0	0	90	0	57	21	20	4.06	1	2.43	1.52	2.3
0	0.994444	11.9333	2013-05-10	2724	0	5.74	0	2012-05-17	2724	0	4.31	0	0	0	44	63	170	0	21.7993	0	0	110	0	68			5.07	0	0.97	1.81	2.82
0	0.994444	11.9333	2013-05-10	2726	0	4.68	0	2012-05-17	2726	0	4.66	0	1	0	43	67	160	1	26.1719	0	0	110	0	65			4.1	0	0.76	1.25	2.5
0	6.90556	82.8667	2016-08-23	2736	0	4.7	0	2009-11-02	2736	0	3.9	0	0	0	23	65	170	0	22.4913	0	0	120	0	80	13.1	21	3	0	1.4	1.02	1.38
0	1.14444	13.7333	2016-10-25	2738	0	4.72	0	2015-09-09	2738	0	4.84	0	0	0	28	69	167	1	24.7409	1	1	141	1	90	16	18	4.97	1	2.82	1.03	3.01
0	0.727778	8.73333	2015-07-27	2744	0	5.13	0	2014-11-07	2744	0	4.4	0	1	0	23	51	170	0	17.6471	0	0	104	0	67	26.46	21.86	4.05	0	0.47	1.4	2.44
0	1.98889	23.8667	2016-06-25	2757	0	5.41	1	2014-07-10	2757	0	5.43	0	0	1	55	66	168	0	23.3844	0	0	128	0	87	37.24	15.57	5.46	0	1.28	1.03	3.85
0	1.39167	16.7	2014-09-02	2787	0	4.9	1	2013-04-19	2787	0	5.5	0	0	1	51	76	173	1	25.3934	1	1	152	1	92	36.01	25.16	3.54	0	1.81	1.37	1.35
0	2.12222	25.4667	2016-06-07	2821	0	6	0	2014-05-05	2821	0	5.51	0	1	0	45	54	165	0	19.8347	0	0	108	0	65			4.66	0	0.45	1.36	3.1
0	2.00278	24.0333	2016-07-04	2828	0	4.88	0	2014-07-14	2828	0	5.77	0	0	0	45	71	176	0	22.921	0	0	108	0	70	30.99	14.28	5.5	0	1.58	1.17	3.61
0	0.802778	9.63333	2012-05-19	2855	0	4.62	1	2011-08-04	2855	0	5.58	0	0	0	32	99	177	1	31.6001	0	0	120	0	78			3.93	0	1.82	0.9	2.2
0	2.075	24.9	2015-04-18	2862	0	6.18	0	2013-04-01	2862	0	5.32	0	0	0	26	77	189	0	21.5559	0	0	115	0	64	22	27.03	3.83	0	0.67	1.8	1.73
0	2.03333	24.4	2016-09-19	2864	0	5.81	0	2014-09-18	2864	0	5.28	0	0	0	26	70	170	1	24.2215	0	0	114	0	75	16.3	13.7	4.25	0	1.19	1.25	2.35
0	1.90278	22.8333	2016-06-02	2868	0	4.54	0	2014-07-18	2868	0	5.82	0	1	0	24	58	160	0	22.6562	0	0	108	0	78	14.35	12.66	5.68	0	1.08	1.67	3.52
0	1.90556	22.8667	2013-06-20	2891	0	4.85	0	2011-08-04	2891	0	5	0	1	0	41	53	164	0	19.7055	0	0	90	0	60			5.65	0	1.13	1.28	3.86
0	2.06944	24.8333	2016-10-10	2916	0	5.68	0	2014-09-26	2916	0	5.56	0	0	0	35	55	167	0	19.721	0	0	113	0	73	42.8	27.2	3.58	0	0.43	1.25	1.87
0	2.08056	24.9667	2013-04-19	2922	0	4.93	0	2011-04-01	2922	0	5.7	0	0	0	49	78	170	1	26.9896	0	0	135	0	88	35.2	22	3.3	0	1	1.07	1.75
0	2.08056	24.9667	2013-04-19	2936	0	5.18	0	2011-04-01	2936	0	5.46	0	0	0	39	64	180	0	19.7531	0	0	118	0	69	21.03	20.75	4.46	0	0.7	1.4	2.74
0	4.56944	54.8333	2016-06-29	2966	0	4.68	0	2011-12-28	2966	0	5.71	0	1	0	29	56	163	0	21.0772	0	0	108	0	71	61.56	51.51	5.88	0	1.08	2.1	3.29
0	1.66111	19.9333	2016-04-11	2967	0	4.72	0	2014-08-22	2967	0	5.1	0	1	0	31	52	156	0	21.3675	0	0	119	0	82	15.13	14.59	5.37	0	0.92	1.42	3.53
0	6.61667	79.4	2017-04-24	2973	0	4.34	0	2010-10-16	2973	0	5.2	0	0	0	24	65	175	0	21.2245	0	0	110	0	65			5.6	0	0.7	1.99	3.27
0	0.802778	9.63333	2012-05-19	2974	0	4.14	1	2011-08-04	2974	0	5.68	0	0	0	24	71	172	1	23.9995	0	0	123	0	83			3.57	0	1.2	0.97	2.05
0	1.33611	16.0333	2016-08-11	2975	0	4.12	0	2015-04-18	2975	0	5.64	0	0	0	23	75	190	0	20.7756	0	0	123	0	74	24.15	12.42	4.25	0	0.66	1.96	1.99
0	2.10833	25.3	2015-03-26	2989	0	5.02	0	2013-02-25	2989	0	4.8	0	1	1	52	56	160	0	21.875	0	0	110	0	65	20.32	23.62	6.49	0	0.92	1.63	4.44
0	1.71667	20.6	2016-04-14	3029	0	4.7	0	2014-08-05	3029	0	5.18	0	1	0	42	69	168	1	24.4473	0	0	114	0	78	9.14	15.22	4.72	0	1.38	1.2	2.89
0	0.8	9.6	2015-04-01	3034	0	5.02	1	2014-06-17	3034	0	4.92	0	0	0	34	92	177	1	29.3658	0	0	138	0	88	21.52	24.02	3.55	0	1.67	0.98	1.81
0	1.88611	22.6333	2014-08-02	3044	0	4.6	1	2012-09-22	3044	0	5.74	0	0	0	26	90	186	1	26.0146	0	0	112	0	61	25.6	20.25	5.11	0	1.36	1.04	3.45
0	3.78889	45.4667	2014-08-01	3046	0	5.25	0	2010-11-06	3046	0	5.8	0	0	0	23	56	174	0	18.4965	0	0	128	0	89			4.6	0	0.7	2.17	2.06
0	1.98611	23.8333	2017-04-07	3050	0	4.63	0	2015-04-23	3050	0	5.53	0	0	0	25	62	186	0	17.9211	0	0	111	0	64	30.8	9.74	4.58	0	0.8	1.39	2.83
0	1.28056	15.3667	2016-07-14	3055	0	4.61	0	2015-04-10	3055	0	5.08	0	0	0	22	59	182	0	17.8119	0	0	113	0	68	18.25	16.45	3.2	0	0.72	1	1.87
0	3.75556	45.0667	2012-09-01	3065	0	5.23	0	2008-12-19	3065	0	4.7	0	0	0	24	70	167	1	25.0995	0	0	120	0	80	22	22.3	3.5	0	1.7	0.7	2.05
0	3.93611	47.2333	2017-03-06	3068	0	5.2	0	2013-04-19	3068	0	4.71	0	0	0	25	60	175	0	19.5918	0	0	124	0	84	17.93	24.36	3.86	0	1.06	0.85	2.53
0	1.37778	16.5333	2016-08-11	3069	0	4.1	0	2015-04-03	3069	0	4.81	0	0	0	25	63	177	0	20.1092	0	0	102	0	67	18.09	9.21	3.7	0	0.97	1.3	1.96
0	0.236111	2.83333	2017-03-21	3070	0	5.21	0	2016-12-26	3070	0	5.04	0	0	0	33	71	181	0	21.6721	0	0	107	0	78	33	23	3.67	0	1.22	1.12	2.25
0	4.44722	53.3667	2016-12-23	3071	0	4.64	1	2012-08-05	3071	0	4.54	0	0	0	28	75.9	177	1	24.2268	0	0	128	0	87	27.46	20.83	5	0	1.27	1.59	2.83
0	0.994444	11.9333	2013-05-10	3085	0	5.7	0	2012-05-17	3085	0	5.48	0	1	0	46	46	156	0	18.902	0	0	80	0	60			4.87	0	0.68	1.5	3.06
0	2.08056	24.9667	2013-04-19	3086	0	5.37	0	2011-04-01	3086	0	6	0	1	0	42	55	158	0	22.0317	0	0	129	0	82	24.3	22.1	3.4	0	0.9	0.76	2.28
0	4.56667	54.8	2016-06-28	3095	0	4.58	0	2011-12-28	3095	0	5.17	0	1	0	38	74	160	1	28.9062	0	0	111	0	82	15.94	16.36	4.81	0	1.22	1.78	2.48
0	2.82778	33.9333	2016-06-02	3097	0	4.79	0	2013-08-19	3097	0	4.5	0	1	0	37	51	155	0	21.2279	0	0	115	0	78	21.45	23.36	3.4	0	0.71	1.07	2.01
0	4.20278	50.4333	2016-06-02	3116	0	4.58	0	2012-04-11	3116	0	4.56	0	1	0	42	46	155	0	19.1467	0	0	114	0	82			4.02	0	0.73	1.01	2.68
0	5.90833	70.9	2017-03-14	3118	0	5.05	0	2011-05-18	3118	0	5.21	0	1	0	38	51	160	0	19.9219	0	0	117	0	68			3.38	0	0.95	1.13	1.82
0	0.994444	11.9333	2013-05-10	3122	0	5.15	0	2012-05-17	3122	0	4.76	0	1	0	46	65	160	1	25.3906	0	0	135	0	85			3.69	0	0.59	1.24	2.18
0	5.86111	70.3333	2017-03-09	3123	0	4.69	0	2011-05-30	3123	0	4.71	0	1	0	42	55	164	0	20.4491	0	0	120	0	80			4.87	0	0.92	1.56	2.89
0	4.05556	48.6667	2017-03-27	3124	0	5.01	0	2013-03-28	3124	0	4.76	0	0	0	44	80	177	1	25.5354	1	0	135	1	93	21.38	15.59	4.58	0	0.89	1.14	3.04
0	2.04167	24.5	2016-09-23	3126	0	5.26	0	2014-09-19	3126	0	5.36	0	0	0	47	60	166	0	21.7738	1	1	142	1	94	24.5	22.4	4.04	0	0.53	1.34	2.29
0	1.74722	20.9667	2016-04-14	3136	0	5.03	0	2014-07-25	3136	0	5.43	0	1	0	45	52	160	0	20.3125	0	0	101	0	60	18.74	14.07	4.23	0	1.35	1.21	2.41
0	1.00556	12.0667	2017-04-10	3149	0	5.7	0	2016-04-13	3149	0	6.07	0	0	0	42	87	170	1	30.1038	1	1	143	1	95	40.9	30.6	3.72	0	1.17	0.95	2.21
0	3.8	45.6	2014-08-05	3157	0	4.54	0	2010-11-06	3157	0	5.04	0	1	0	23	49	165	0	17.9982	0	0	103	0	67			3.24	0	1.01	1.06	2
0	5.14167	61.7	2016-04-25	3167	0	5.87	0	2011-04-01	3167	0	6	0	0	0	42	78	180	1	24.0741	0	0	120	0	80	25.77	24.78	3.86	0	1.26	0.91	2.38
0	3.32222	39.8667	2014-12-10	3198	0	5.41	0	2011-09-01	3198	0	5.3	0	0	0	24	65	170	0	22.4913	1	0	128	1	94	28.28	15.83	4.67	0	1.55	1.7	2.27
0	4.42778	53.1333	2014-08-06	3202	0	4.92	0	2010-03-26	3202	0	6.1	0	0	0	27	70	172	0	23.6614	0	0	110	0	80	19	17.5	5.5	0	0.8	1.27	3.88
0	2.08056	24.9667	2013-04-19	3214	0	3.92	1	2011-04-01	3214	0	5.36	0	0	0	45	72	172	1	24.3375	1	1	141	1	96	29.06	25.7	5.19	1	2.09	1.07	3.17
0	3.51111	42.1333	2017-03-15	3234	0	5.19	0	2013-09-28	3234	0	5.19	0	1	0	46	58	158	0	23.2335	1	1	147	1	99			3.84	1	3.88	0.95	1.13
0	1.95278	23.4333	2016-09-29	3284	0	5.04	1	2014-10-27	3284	0	5.3	0	0	0	29	97.3	182	1	29.3745	0	0	115	0	78	17.4	13.5	4.48	0	1.44	1.19	2.32
0	5.34167	64.1	2016-12-06	3286	0	4.21	0	2011-09-01	3286	0	4.92	0	0	0	23	70	182	0	21.1327	0	0	125	0	76	37.26	28.84	3.26	0	0.69	1.047	1.9
0	5.50556	66.0667	2016-09-23	3308	0	4.4	0	2011-04-21	3308	0	5.97	0	0	0	22	71	175	0	23.1837	0	0	107	0	60			4.15	0	1	1.03	2.67
0	3.13333	37.6	2016-07-05	3350	0	4.65	0	2013-06-03	3350	0	5.23	0	0	0	36	68	172	0	22.9854	0	0	100	0	63			4.32	0	1.11	1.51	2.31
0	5.56944	66.8333	2015-04-30	3351	0	5.6	0	2009-11-02	3351	0	4.8	0	0	0	21	83	190	0	22.9917	0	0	80	0	50	11.1	13.8	3.7	0	1.8	2.16	0.72
0	5.53889	66.4667	2015-10-23	3362	0	4.22	0	2010-05-08	3362	0	6	0	0	0	28	68	174	0	22.46	0	0	100	0	70	16.6	3.1	4.9	0	0.9	2.11	2.42
0	1.70278	20.4333	2016-04-13	3373	0	4.64	0	2014-08-09	3373	0	4.92	0	1	0	34	52	160	0	20.3125	0	0	106	0	62	23.2	14.06	3.93	0	1.46	1.12	2.15
0	7.04167	84.5	2017-03-21	3380	0	4.76	0	2010-04-12	3380	0	5.6	0	1	0	41	70	160	1	27.3438	1	0	120	1	90	18.3	8.1	5.1	0	1.3	1.34	3.21
0	5.79167	69.5	2016-12-01	3407	0	4.58	0	2011-03-18	3407	0	5.3	0	1	0	38	62	155	1	25.8065	0	0	119	0	60			3.1	0	0.7	2.08	0.69
0	2.00833	24.1	2016-10-09	3408	0	5.37	0	2014-10-17	3408	0	5.4	0	0	0	34	62	165	0	22.7732	0	0	95	0	63	17.9	20.5	4.24	0	0.65	1.6	2.24
0	7.36944	88.4333	2016-11-19	3409	0	4.92	0	2009-08-15	3409	0	4.8	0	0	0	27	70	170	1	24.2215	0	0	125	0	80	11.1	17	4.6	0	1.1	1.37	2.74
0	5.95833	71.5	2016-09-20	3420	0	3.94	0	2010-11-06	3420	0	6.2	0	1	0	26	52	160	0	20.3125	0	0	134	0	67			3.6	0	0.7	2.49	0.84
0	1.19722	14.3667	2016-09-30	3421	0	5.44	0	2015-07-27	3421	0	4.98	0	0	0	23	71	177	0	22.6627	0	0	112	0	71	14.7	22.9	3.86	0	0.76	1.1	1.99
0	6.54444	78.5333	2015-08-25	3424	0	5.2	0	2009-03-13	3424	0	5.1	0	0	0	23	64	175	0	20.898	0	0	110	0	70	13.9	18.8	3.2	0	1.5	1.26	1.23
0	3.21944	38.6333	2016-06-03	3430	0	4.93	0	2013-04-01	3430	0	4.87	0	0	0	25	62	171	0	21.2031	0	0	118	0	72	36.4	25.08	5.71	1	1.9	0.9	3.95
0	3.94722	47.3667	2012-09-22	3436	0	5.6	0	2008-11-01	3436	0	6.15	0	0	0	25	57	170	0	19.7232	0	0	100	0	70	15.37	14.12	5.72	0	0.78	0.75	4.61
0	1.88333	22.6	2013-08-26	3444	0	4.19	0	2011-10-18	3444	0	5.52	0	1	0	44	51	152	0	22.0741	0	0	137	0	84			4.26	0	0.98	1.86	1.95
0	0.541667	6.5	2016-09-28	3445	0	4.87	0	2016-03-17	3445	0	5	0	0	1	52	71	173	0	23.7228	0	0	125	0	81	19.8	16.2	3.9	0	0.8	1.45	2.1
0	2.47778	29.7333	2013-08-19	3448	0	5.38	0	2011-03-11	3448	0	5.7	0	1	0	42	60	160	0	23.4375	0	0	127	0	84	14.2	11.3	3.4	0	0.9	1.36	1.63
0	2.18056	26.1667	2012-12-17	3451	0	4.91	0	2010-10-24	3451	0	5.97	0	0	0	38	67	168	0	23.7387	0	0	129	0	81	32.72	27.06	5.9	0	1.19	1.95	3.41
0	1.70556	20.4667	2016-04-13	3463	0	4.87	0	2014-08-08	3463	0	5.94	0	1	0	49	65	167	0	23.3067	0	0	114	0	66	14.81	17.07	4.24	1	2.08	1.01	2.28
0	1.74444	20.9333	2016-04-26	3466	0	4.89	0	2014-08-07	3466	0	5.98	0	1	0	47	59	161	0	22.7615	0	0	124	0	81	16.64	18.6	3.84	0	1.06	0.96	2.4
0	2.16944	26.0333	2017-03-10	3479	0	4.71	0	2015-01-19	3479	0	5.15	0	1	0	24	52	163	0	19.5717	0	0	109	0	69	9	14.1	4.2	0	0.98	1.49	2.04
0	2.14444	25.7333	2015-09-30	3530	0	4.11	0	2013-08-19	3530	0	5.23	0	0	0	32	65	181	0	19.8407	1	0	112	1	90			4.32	0	1.52	1.32	2.31
0	0.994444	11.9333	2013-05-10	3550	0	5.04	0	2012-05-17	3550	0	4.99	0	1	0	25	55	160	0	21.4844	0	0	115	0	75			4.7	0	0.93	1.812	2.47
0	1.375	16.5	2016-08-16	3565	0	4.89	0	2015-04-09	3565	0	4.75	0	0	0	27	62	172	0	20.9573	0	0	111	0	74	108.66	51.76	3.05	0	0.71	0.91	1.82
0	2.07778	24.9333	2016-10-13	3569	0	4.91	0	2014-09-26	3569	0	4.31	0	1	0	28	46	158	0	18.4265	0	0	116	0	80	45.5	28.6	4.99	0	0.39	1.96	2.23
0	1.48333	17.8	2013-06-14	3581	0	4.21	0	2011-12-28	3581	0	5.15	0	1	0	32	54	162	0	20.5761	0	0	115	0	75	28.61	19.23	3.59	0	0.73	1.26	2
0	1.30833	15.7	2016-07-25	3592	0	4.28	0	2015-04-11	3592	0	5.12	0	0	0	25	94	187	1	26.881	0	0	133	0	79	25	35.96	4.15	0	0.69	1.14	2.7
0	0.977778	11.7333	2015-03-30	3595	0	5.77	0	2014-04-12	3595	0	6.14	0	1	0	41	57	163	0	21.4536	1	1	143	1	90	16	13	4.23	1	2.42	0.9	1.95
0	2.00278	24.0333	2015-05-23	3601	0	5.4	0	2013-06-01	3601	0	4.55	0	1	0	39	49	166	0	17.782	0	0	130	0	75	16.55	14.88	3.78	0	0.85	1.58	1.81
0	5.26944	63.2333	2016-11-10	3603	0	5.54	0	2011-09-01	3603	0	5.44	0	0	0	28	71	170	1	24.5675	0	0	121	0	75	22.09	20.54	3.41	0	1.32	1.0204	1.79
0	2.06667	24.8	2014-04-25	3607	0	5.44	0	2012-04-11	3607	0	5.24	0	1	0	46	61	161	0	23.533	0	0	121	0	84			5.41	0	1.04	1.971	2.97
0	4.60556	55.2667	2015-10-26	3617	0	4.69	0	2011-04-12	3617	0	5.37	0	1	0	29	51	150	0	22.6667	0	0	105	0	74	30.74	22.9	3.59	0	1.05	1.44	1.67
0	1.88333	22.6	2013-08-26	3626	0	5.31	0	2011-10-18	3626	0	4.98	0	0	0	21	55	175	0	17.9592	0	0	120	0	60			3.78	0	0.79	1.033	2.39
0	1.88333	22.6	2013-08-26	3650	0	5.03	1	2011-10-18	3650	0	4.74	0	0	0	25	75	176	1	24.2123	0	0	121	0	78			3.87	0	0.88	1.66	1.81
0	1.21944	14.6333	2016-10-18	3687	0	4.14	0	2015-08-06	3687	0	4.19	0	0	0	28	59	165	0	21.6713	0	0	109	0	69	21	16	4.94	0	1.68	1.41	3.39
0	0.425	5.1	2017-03-20	3692	0	5.31	1	2016-10-18	3692	0	4.68	0	0	0	24	65	176	0	20.984	0	0	132	0	70	16.94	17.56	3.88	0	1.03	1.29	2.1
0	2.05278	24.6333	2013-09-09	3702	0	6.03	1	2011-09-01	3702	0	5.72	0	0	0	24	68	173	0	22.7204	0	0	117	0	82	27.04	28.18	4.15	0	1.39	1.3	2.22
0	1.95278	23.4333	2014-06-09	3711	0	5.25	0	2012-07-06	3711	0	4.93	0	1	0	27	54	168	0	19.1327	0	0	95	0	60	19.67	15.39	4	0	0.7	0.76	2.92
0	2	24	2016-08-30	3716	0	4.39	0	2014-09-10	3716	0	4.81	0	0	0	23	69	179	0	21.5349	0	0	105	0	50	29.21	15.96	4.98	0	0.96	1.35	3.19
0	0.933333	11.2	2011-08-16	3721	0	5.24	0	2010-09-14	3721	0	4.5	0	0	0	28	65	170	0	22.4913	0	0	120	0	70	33.2	15.5	4.2	0	1.2	1.58	2.1
0	1.01667	12.2	2016-12-23	3725	0	4.94	0	2015-12-23	3725	0	4.66	0	1	0	25	54	158	0	21.6311	0	0	121	0	74	12	16	4.23	0	0.5	1.76	2.48
0	5.63333	67.6	2016-11-08	3735	0	4.86	0	2011-04-21	3735	0	6.08	0	0	0	23	65	178	0	20.5151	1	0	126	1	90			3.47	0	0.67	0.96	2.21
0	0.958333	11.5	2017-01-04	3739	0	5.07	0	2016-01-25	3739	0	5.1	0	0	0	27	65	173	0	21.7181	0	0	123	0	77	11.6	14.2	4.38	0	1.34	0.97	2.79
0	1.99167	23.9	2015-05-19	3789	0	4.71	0	2013-06-01	3789	0	4.61	0	1	0	36	59	162	0	22.4813	0	0	116	0	79	20.28	18.63	3.98	0	0.67	0.86	2.82
0	5.01111	60.1333	2016-12-20	3790	0	5.01	1	2012-01-12	3790	0	5.55	0	0	0	32	69	169	1	24.1588	0	0	127	0	83	33.98	28.83	5.22	0	1.07	1.66	3.07
0	1.98611	23.8333	2016-06-24	3791	0	4.83	1	2014-07-10	3791	0	5.99	0	0	1	59	85	175	1	27.7551	0	0	129	0	86	26.59	16.11	4.17	0	1.34	1.06	2.5
0	2.06667	24.8	2014-04-25	3795	0	5.65	0	2012-04-11	3795	0	5.43	0	0	0	49	76	170	1	26.2976	0	0	131	0	81			3.62	0	0.97	1.08	2.1
0	4.06389	48.7667	2017-04-21	3798	0	5.6	0	2013-04-19	3798	0	5.74	0	0	0	32	77	173	1	25.7276	1	0	138	1	92	18.17	16.28	3.43	0	1.2	1.39	1.49
0	0.475	5.7	2017-04-20	3805	0	4.48	0	2016-10-31	3805	0	4.77	0	0	0	24	79	179	1	24.6559	0	0	111	0	65	13.24	22.15	3.81	0	1.12	1.11	2.38
0	0.994444	11.9333	2013-05-10	3808	0	4.92	0	2012-05-17	3808	0	5.26	0	0	0	35	79	180	1	24.3827	0	0	115	0	75			5.21	0	0.73	1.97	2.91
0	2.20278	26.4333	2014-09-10	3829	0	5.14	0	2012-07-09	3829	0	5.99	0	0	0	32	60	163	0	22.5827	0	0	124	0	81			4.74	0	0.79	1.713	2.67
0	1.98611	23.8333	2016-10-19	3831	0	4.89	0	2014-11-04	3831	0	4.27	0	0	0	31	62.6	172.5	0	21.0376	0	0	105	0	70	17.58	10.96	5.38	0	1.44	1.6	3.13
0	1.32778	15.9333	2014-07-18	3832	0	4.87	0	2013-03-27	3832	0	5.05	0	0	0	29	78	180	1	24.0741	1	0	128	1	98	22.92	17.08	4.75	0	1.39	1.05	3.07
0	1.41111	16.9333	2011-03-25	3833	0	5.43	1	2009-11-02	3833	0	5.8	0	0	0	24	100	175	1	32.6531	1	0	135	1	90	17.5	23.2	4.5	0	1.1	1.09	2.92
0	5.25278	63.0333	2015-01-06	3834	0	4.25	1	2009-11-02	3834	0	4.6	0	0	0	23	91	178	1	28.7211	0	0	105	0	70	22.5	24.8	4.4	0	0.9	1.58	2.39
0	1.10556	13.2667	2014-10-28	3836	0	4.73	1	2013-09-25	3836	0	4.15	0	0	0	26	73	172	1	24.6755	1	0	125	1	90	44.67	36.08	6.16	1	2.2	1.03	4.13
0	1.05	12.6	2016-09-23	3839	0	4.07	0	2015-09-11	3839	0	4.67	0	0	0	28	74	178	0	23.3556	0	0	139	0	87	46	29	4.33	0	1.28	1.62	2.75
0	1.89167	22.7	2013-03-27	3863	0	4.96	0	2011-05-16	3863	0	5.89	0	0	0	25	72	180	0	22.2222	0	0	116	0	72	19.16	18.21	3.4	0	0.97	1.01	1.95
0	1.86111	22.3333	2014-07-24	3910	0	4.6	0	2012-09-22	3910	0	4.65	0	1	0	25	54	163	0	20.3244	0	0	112	0	81	38.94	23.88	3.96	0	0.76	1.28	2.33
0	4.075	48.9	2016-04-01	3911	0	4.6	0	2012-03-26	3911	0	5.74	0	1	0	25	52	166	0	18.8707	0	0	128	0	72	24.82	15.62	4.94	0	0.64	1.804	2.85
0	5.93333	71.2	2016-08-16	3939	0	4.97	0	2010-10-11	3939	0	5.55	0	0	0	26	85	175	1	27.7551	0	0	120	0	80	27.74	23.01	4.26	0	1.18	2.14	1.61
0	0.975	11.7	2016-10-08	3941	0	4.86	0	2015-10-23	3941	0	4.59	0	1	0	29	44	160	0	17.1875	0	0	111	0	80	11.8	18.5	5.64	0	0.73	1.62	3.23
0	1.67778	20.1333	2016-04-29	3952	0	4.5	0	2014-09-03	3952	0	4.5	0	1	0	35	58	162	0	22.1003	0	0	100	0	60	23.65	17.23	3.71	0	1.77	1.24	1.67
0	6.39722	76.7667	2015-07-03	3965	0	4.79	0	2009-03-13	3965	0	6	0	0	0	22	71	176	0	22.921	0	0	110	0	70	25.2	19.7	4.8	0	1.5	1.29	2.78
0	0.952778	11.4333	2016-12-16	3993	0	5.02	0	2016-01-08	3993	0	4.76	0	1	0	25	65	166	0	23.5883	0	0	110	0	52	136.5	60.3	4.33	0	1.82	0.96	2.59
0	2.12222	25.4667	2016-06-02	4007	0	4.53	0	2014-04-30	4007	0	5.18	0	1	0	47	56	160	0	21.875	0	0	124	0	83			3.45	0	0.83	1.02	2.05
0	2.83333	34	2014-07-25	4016	0	4.31	0	2011-10-09	4016	0	5.23	0	0	0	38	70	170	1	24.2215	0	0	115	0	75	35.56	25.4	4.33	0	1.31	1.46	2.27
0	3.37222	40.4667	2012-07-09	4101	0	5.76	0	2009-03-13	4101	0	4.9	0	1	0	40	45	156	0	18.4911	0	0	100	0	70	12.2	21.2	4	0	1	1.56	2.04
0	5.82778	69.9333	2016-06-12	4103	0	4.55	0	2010-09-14	4103	0	5	0	0	0	40	67	172	0	22.6474	0	0	100	0	60	29.7	29.7	5.1	0	1	1.55	3.08
0	1.83333	22	2014-08-23	4155	0	5.1	0	2012-11-01	4155	0	5.52	0	0	0	22	68	178	0	21.4619	1	0	135	1	90			4.48	0	1.49	1.65	2.15
0	1.85278	22.2333	2014-08-30	4158	0	3.96	0	2012-11-01	4158	0	5.15	0	1	0	28	49	158	0	19.6283	0	0	100	0	60			3.17	0	0.76	1.157	1.67
0	6.13889	73.6667	2015-11-21	4161	0	4.53	0	2009-11-02	4161	0	5.8	0	0	0	23	66	180	0	20.3704	0	0	120	0	70	12.6	19	5.7	0	0.8	1.45	3.88
0	3.78333	45.4	2014-07-30	4165	0	4.66	0	2010-11-06	4165	0	5.2	0	1	0	23	40	155	0	16.6493	0	0	108	0	73			3.7	0	1	1.09	2.18
0	3.37222	40.4667	2012-07-09	4167	0	6.18	0	2009-03-13	4167	0	5.4	0	1	0	38	45	153	0	19.2234	0	0	120	0	80	17.4	17.2	4.6	0	0.9	1.42	2.82
0	4.45833	53.5	2016-07-23	4168	0	4.69	0	2012-03-01	4168	0	5.17	0	1	0	35	47	158	0	18.8271	0	0	104	0	51	15.46	15.84	3.3	0	0.57	0.84	2.2
0	0.908333	10.9	2015-10-24	4173	0	4.8	0	2014-12-01	4173	0	5.6	0	0	1	51	80	161	1	30.863	1	1	161	1	115	13.27	7.85	5.18	0	1.26	1.65	2.96
0	4.65556	55.8667	2016-09-22	4182	0	4.78	0	2012-02-20	4182	0	4.94	0	0	0	26	55	170	0	19.0311	0	0	105	0	65	24.85	19.23	3.16	0	0.87	0.89	1.87
0	3.21667	38.6	2014-07-17	4184	0	4.99	0	2011-05-16	4184	0	5.81	0	0	0	24	73	174	1	24.1115	0	0	110	0	84	20.6	14.71	4.61	0	0.91	1.19	3.01
0	0.558333	6.7	2015-03-30	4186	0	4.25	0	2014-09-10	4186	0	4.16	0	1	0	32	50	160	0	19.5312	0	0	96	0	75	22.3	19.9	3.23	0	0.48	1.07	1.7
0	3.49167	41.9	2014-08-26	4196	0	4.07	0	2011-03-18	4196	0	5.5	0	0	0	26	70	168	1	24.8016	0	0	104	0	61			4.5	0	0.9	1.34	2.74
0	5.81111	69.7333	2016-12-08	4197	0	5.8	0	2011-03-18	4197	0	5.4	0	0	0	39	62	165	0	22.7732	0	0	111	0	75			4.4	0	1.2	0.99	2.87
0	1.68056	20.1667	2012-06-07	4199	0	5.27	0	2010-10-11	4199	0	5.81	0	0	0	24	53	172	0	17.9151	0	0	100	0	70	18.74	17.25	3.77	0	0.79	1.62	1.79
0	2.06667	24.8	2016-05-03	4201	0	3.9	0	2014-04-20	4201	0	4.09	0	1	0	35	54	153.5	0	22.918	0	0	112	0	73	15.32	7.38	4.8	0	0.85	1.15	3.26
0	1.975	23.7	2016-05-31	4202	0	4.54	0	2014-06-20	4202	0	5.93	0	0	0	28	58	172	0	19.6052	0	0	116	0	62	21.41	17.69	4.1	0	0.86	1.16	2.55
0	1.825	21.9	2014-08-20	4214	0	4.64	0	2012-11-01	4214	0	5.47	0	0	0	21	71	176	0	22.921	0	0	100	0	60			5.09	0	1.27	1.79	2.72
0	4.55833	54.7	2017-04-05	4223	0	5.03	0	2012-10-07	4223	0	4.91	0	0	0	30	80	169	1	28.0102	0	0	130	0	70	95.62	47.2	5.1	0	1.07	1.66	2.95
0	2.02222	24.2667	2011-03-01	4224	0	6.1	0	2009-03-03	4224	0	6	0	0	0	23	58	172	0	19.6052	0	0	120	0	80	14.5	18.9	3.7	0	0.7	0.72	2.69
0	2.75	33	2016-04-28	4229	0	5.2	0	2013-08-12	4229	0	4.24	0	0	0	30	72	167	1	25.8166	0	0	100	0	70	27.75	29.81	5.91	1	2.1	1.4	3.56
0	1.85278	22.2333	2014-08-30	4231	0	4.32	0	2012-11-01	4231	0	5.71	0	0	0	23	63	172	0	21.2953	0	0	105	0	65			3.66	0	0.92	0.98	2.26
0	1.01944	12.2333	2015-10-27	4236	0	4.67	0	2014-10-25	4236	0	4.93	0	0	0	26	62	169	0	21.7079	0	0	112	0	71	27.15	15.93	4.2	0	1.4	0.96	2.6
0	6.55278	78.6333	2015-05-27	4238	0	5.05	0	2008-12-10	4238	0	4.04	0	0	0	25	56	164	0	20.8209	0	0	120	0	80	12.78	15.57	4.67	0	1.23	0.82	3.28
0	1.98611	23.8333	2016-06-07	4241	0	4.86	0	2014-06-23	4241	0	5.22	0	0	0	34	72	172	1	24.3375	0	0	133	0	82	17.73	18.72	5.04	0	1.07	0.93	3.62
0	5.66111	67.9333	2016-11-18	4242	0	5.92	1	2011-04-21	4242	0	5.37	0	0	0	26	60	165	0	22.0386	0	0	110	0	60			3.87	0	0.92	0.81	2.64
0	1.85556	22.2667	2017-03-17	4244	0	4.84	0	2015-05-19	4244	0	5.29	0	0	0	27	60	170	0	20.7612	0	0	110	0	71	18.2	15.7	3.86	0	0.94	1.26	2.07
0	2.98333	35.8	2015-06-18	4245	0	4.66	0	2012-07-09	4245	0	5.7	0	0	0	25	62	172	0	20.9573	0	0	115	0	73			4.05	0	1.48	1.03	2.35
0	2.06111	24.7333	2016-10-29	4252	0	5.15	0	2014-10-18	4252	0	4.84	0	0	0	28	74	184	0	21.8573	0	0	122	0	71	33.97	21.95	4.2	0	0.88	1.19	2.61
0	2.10833	25.3	2016-09-05	4253	0	4.49	0	2014-08-08	4253	0	4.44	0	0	0	24	60	169	0	21.0077	0	0	124	0	84	37	23	4.45	0	1.64	1.42	2.65
0	5.22778	62.7333	2016-09-20	4257	0	4.26	0	2011-07-27	4257	0	5.44	0	0	0	25	64	171	0	21.8871	0	0	115	0	66			3.83	0	0.6	1.22	2.34
0	5.28333	63.4	2016-11-15	4262	0	5.26	0	2011-09-01	4262	0	5.18	0	0	0	27	62	173	0	20.7157	0	0	119	0	81	17.58	17.06	4.03	0	0.86	1.27	2.37
0	2.025	24.3	2016-09-27	4265	0	4.94	0	2014-09-29	4265	0	5.18	0	0	0	32	58	174	0	19.1571	0	0	112	0	69	9.8	15.5	3.61	0	0.6	1.14	1.92
0	3.78333	45.4	2014-07-30	4282	0	5.25	0	2010-11-06	4282	0	5.9	0	0	0	25	63	163	0	23.7118	0	0	107	0	55			5.1	0	1.4	2.42	2.02
0	1.19444	14.3333	2016-11-19	4291	0	5.31	0	2015-09-16	4291	0	4.78	0	0	0	24	61	180	0	18.8272	0	0	117	0	85	16	17	3.17	0	0.81	1.09	2.18
0	1.9	22.8	2016-06-01	4296	0	4.89	0	2014-07-18	4296	0	5.76	0	1	0	34	60	155	1	24.974	0	0	91	0	69	17.6	10.9	3.79	0	1.17	1.48	1.78
0	1.62222	19.4667	2016-08-05	4297	0	5.16	0	2014-12-30	4297	0	4.86	0	1	0	26	48	166	0	17.4191	0	0	121	0	75	12.9	17.1	3.59	0	0.35	1.86	1.24
0	2.36667	28.4	2013-09-28	4301	0	5.89	1	2011-05-30	4301	0	5.88	0	1	0	48	55	155	0	22.8928	1	1	180	1	103			4.42	0	1.55	1.52	2.2
0	1.41944	17.0333	2015-12-10	4302	0	5.28	0	2014-07-17	4302	0	6.2	0	0	0	47	73	170	1	25.2595	0	0	117	0	73	34.99	23.98	6.96	0	0.87	1.58	4.98
0	2.08056	24.9667	2013-04-19	4303	0	5.08	0	2011-04-01	4303	0	5.04	0	1	0	39	54	162	0	20.5761	0	0	122	0	84	33.1	23.83	4.63	0	0.85	1.67	2.57
0	1.98889	23.8667	2015-05-18	4311	0	4.92	0	2013-06-01	4311	0	5.74	0	1	0	41	66	163	1	24.841	0	0	130	0	80	27.93	28.38	5.12	0	1.11	1.36	3.26
0	1.99444	23.9333	2014-07-04	4325	0	5.95	0	2012-07-16	4325	0	6.14	0	0	0	40	51	170	0	17.6471	1	1	140	1	100	16.48	13.28	4.77	0	0.83	1.83	2.56
0	0.994444	11.9333	2013-05-10	4329	0	5.43	0	2012-05-17	4329	0	5.97	0	0	0	45	75	180	0	23.1481	0	0	105	0	65			4.5	0	0.84	1.95	2.17
0	1.75278	21.0333	2016-04-14	4334	0	5.65	0	2014-07-23	4334	0	6.16	0	1	0	44	57	160	0	22.2656	0	0	103	0	68	26.82	15.95	4.87	0	0.92	1.51	2.94
0	0.797222	9.56667	2015-04-03	4337	0	4.22	1	2014-06-20	4337	0	3.91	0	0	0	41	67	162	1	25.5296	0	0	113	0	67	25.85	19.23	3.02	0	0.89	1.34	1.28
0	2.025	24.3	2016-07-07	4338	0	4.6	0	2014-07-09	4338	0	5.07	0	1	0	41	51	162	0	19.433	0	0	100	0	60	15.6	13.9	5.32	0	0.93	1.64	3.26
0	2.06111	24.7333	2014-07-28	4343	0	5.96	0	2012-07-16	4343	0	5.65	0	0	0	35	62	170	0	21.4533	1	1	145	1	105	24.85	28.18	4.68	0	1.38	1.11	2.94
0	0.936111	11.2333	2013-06-18	4348	0	4.65	0	2012-07-16	4348	0	5.99	0	1	0	28	52	160	0	20.3125	1	0	110	1	95	23.22	11.4	3.83	0	0.61	1.53	2.02
0	5.48611	65.8333	2017-03-17	4365	0	4.77	0	2011-10-20	4365	0	4.88	0	0	0	30	65	168	0	23.03	0	0	103	0	65	26.87	19.47	3.5818	0	1.57	1.0585	1.81
0	2.08056	24.9667	2016-08-29	4368	0	4.95	0	2014-08-11	4368	0	4.42	0	1	0	31	62	161	0	23.9188	0	0	109	0	81	18	15	4.22	0	0.72	1.88	2.19
0	1.675	20.1	2016-04-23	4371	0	4.58	0	2014-08-29	4371	0	5.65	0	1	0	22	47	154	0	19.8178	0	0	98	0	63	17.29	16.27	5.69	0	0.97	1.62	3.63
0	1.70278	20.4333	2016-04-25	4373	0	4.64	0	2014-08-21	4373	0	4.73	0	1	0	38	57	167	0	20.4382	0	0	101	0	57	17.19	13.89	4.4	0	0.86	1.05	2.96
0	1.72222	20.6667	2016-04-18	4387	0	4.66	0	2014-08-07	4387	0	5.12	0	1	0	38	61	162	0	23.2434	0	0	122	0	75	18	20.37	4.28	0	0.89	1.35	2.53
0	1.72778	20.7333	2016-04-27	4396	0	4.39	0	2014-08-14	4396	0	4.45	0	1	0	37	70	156	1	28.764	1	1	158	1	105	24.95	17.5	4.09	1	2.46	1	1.97
0	0.872222	10.4667	2017-03-24	4403	0	4.31	0	2016-05-14	4403	0	4.84	0	1	0	26	58	170	0	20.0692	0	0	105	0	79	16	13	4.42	0	0.89	1.11	2.84
0	5.26389	63.1667	2016-11-08	4418	0	5.63	0	2011-09-01	4418	0	5.78	0	0	0	27	78	182	0	23.5479	0	0	117	0	71	62.89	2.02	4.18	1	2.85	1.234	1.65
0	0.997222	11.9667	2016-09-08	4421	0	4.9	0	2015-09-15	4421	0	4.61	0	0	0	28	86	180	1	26.5432	0	0	110	0	74	11.6	19.6	3.79	0	0.51	0.94	2.3
0	1.73056	20.7667	2016-04-11	4426	0	4.87	0	2014-07-28	4426	0	6.07	0	1	0	41	62	158	1	24.8358	0	0	109	0	70	16.2	15.24	5.23	0	1.15	1.26	3.45
0	2.07778	24.9333	2016-06-28	4427	0	4.08	0	2014-06-11	4427	0	5.71	0	1	0	33	47	162	0	17.9089	0	0	95	0	64	15.3	17.3	4.22	0	0.92	1.21	2.59
0	1.29167	15.5	2016-07-16	4429	0	4.81	0	2015-04-08	4429	0	5.22	0	0	0	26	70	185	0	20.4529	0	0	134	0	76	20.69	16.52	3.45	0	0.49	1.25	1.98
0	1.69167	20.3	2016-08-18	4434	0	4.85	0	2014-12-18	4434	0	4.97	0	0	0	29	62	170	0	21.4533	0	0	116	0	72	22.2	18.7	4.29	0	1.25	1.34	2.15
0	2.15556	25.8667	2016-08-26	4437	0	5.14	0	2014-07-12	4437	0	5.21	0	0	0	27	80	171	1	27.3588	0	0	138	0	88	26.46	19.06	5.18	0	1.02	1.33	3.39
0	1.97222	23.6667	2015-04-25	4467	0	4.96	1	2013-05-15	4467	0	4.87	0	0	0	27	71	170	1	24.5675	0	0	114	0	71	113.63	56.92	2.7	0	0.9	1.68	0.61
0	2.08056	24.9667	2016-10-14	4477	0	5.03	0	2014-09-26	4477	0	5.06	0	1	0	34	60	172	0	20.2812	0	0	121	0	84	13.3	17.3	3.78	0	0.66	1.52	1.84
0	3.21667	38.6	2014-07-17	4483	0	4.68	0	2011-05-16	4483	0	4.14	0	0	0	26	65	168	0	23.03	0	0	117	0	75	19.31	24.39	4.2	0	0.65	1.02	2.88
0	1.14167	13.7	2016-09-10	4486	0	5.12	1	2015-07-27	4486	0	5.2	0	0	0	27	90	180	1	27.7778	0	0	127	0	77	53.8	28.4	4.36	0	1.26	1.19	2.37
0	1.33333	16	2016-12-09	4506	0	4.97	0	2015-08-17	4506	0	5.48	0	0	0	49	75	179	0	23.4075	0	0	112	0	83	17.4	15.4	3.96	0	0.86	1.21	2.06
0	4.57778	54.9333	2016-08-25	4510	0	5.88	0	2012-02-20	4510	0	5.24	0	1	0	45	52	165	0	19.1001	0	0	125	0	85	17.51	20.43	3.49	0	0.66	1.1	2.09
0	3.78333	45.4	2016-04-22	4514	0	4.88	0	2012-07-30	4514	0	5.47	0	1	0	45	57	160	0	22.2656	0	0	102	0	68	30.8	21.16	4.89	0	1.36	1.69	2.58
0	0.669444	8.03333	2011-07-27	4515	0	6.022	1	2010-11-28	4515	0	6.1	0	0	0	43	70	166	1	25.4028	1	1	145	1	100			6.3	0	1.7	1.64	3.85
0	3.97222	47.6667	2014-10-28	4516	0	4.79	0	2010-11-28	4516	0	5.6	0	0	0	43	65	168	0	23.03	0	0	110	0	80			5.5	0	1.5	1.93	2.87
0	5.53611	66.4333	2016-04-28	4529	0	4.95	0	2010-11-13	4529	0	5.7	0	1	0	42	57	156	0	23.4221	0	0	114	0	81	12.9	12.2	4.3	0	0.6	1.76	2.22
0	5.98056	71.7667	2014-09-24	4534	0	4.89	0	2008-11-01	4534	0	3.93	0	0	0	40	74	172	1	25.0135	0	0	125	0	85	11	20.41	7.18	0	1.16	1.09	5.56
0	4.06389	48.7667	2013-03-05	4536	0	5.49	0	2009-03-03	4536	0	5.9	0	0	0	40	80	178	1	25.2493	0	0	120	0	80	18	24.7	4.4	0	1	1.1	2.89
0	2.30278	27.6333	2014-12-25	4540	0	5	1	2012-09-17	4540	0	5.15	0	0	0	43	72	170	1	24.9135	0	0	122	0	86	21.45	22.36	5.51	0	1.06	1.9913	3.04
0	2.13611	25.6333	2012-05-14	4542	0	5.56	1	2010-04-06	4542	0	5.8	0	0	0	41	64	169	0	22.4082	0	0	100	0	70	18.8	14.8	5.7	0	1.5	1.71	3.24
0	2.73611	32.8333	2013-07-25	4554	0	5.52	0	2010-11-13	4554	0	5.8	0	1	0	41	60	160	0	23.4375	1	1	150	1	90	15.8	13.5	5	0	0.9	2.2	2.38
0	1.26944	15.2333	2016-09-29	4592	0	5.09	0	2015-06-30	4592	0	4.63	0	0	0	39	70	175	0	22.8571	0	0	102	0	57	22.6	18.4	3.98	0	1.77	1.31	1.76
0	4.91389	58.9667	2016-08-23	4599	0	4.67	0	2011-10-20	4599	0	5.56	0	0	0	34	64	168	0	22.6757	0	0	128	0	69	23.46	21.38	3.82	0	0.87	1.33	2.09
0	5.65278	67.8333	2016-11-15	4604	0	5.19	0	2011-04-21	4604	0	6.15	0	0	0	32	71	179	0	22.1591	0	0	108	0	66			4.31	0	1.14	1.27	2.52
0	1.99722	23.9667	2016-06-12	4605	0	4.44	0	2014-06-24	4605	0	4.56	0	1	0	35	56	158	0	22.4323	0	0	111	0	64	12.91	10.22	3.92	0	0.88	1.11	2.41
0	1.26944	15.2333	2016-09-29	4608	0	4.67	0	2015-06-30	4608	0	5.34	0	0	0	34	65	177	0	20.7476	0	0	129	0	89	19.2	25.2	5.63	0	1.2	1.42	3.41
0	2.00278	24.0333	2016-09-29	4613	0	4.88	0	2014-10-09	4613	0	4.51	0	0	0	32	72	180	0	22.2222	0	0	115	0	71	18.1	19.7	3.18	0	1.19	0.98	1.71
0	0.869444	10.4333	2017-02-20	4655	0	5.93	0	2016-04-13	4655	0	4.91	0	0	0	27	79	177	1	25.2163	0	0	116	0	70	36.8	21.5	2.33	0	1.15	1.06	1.07
0	0.858333	10.3	2017-02-16	4656	0	4.34	0	2016-04-13	4656	0	5.01	0	0	0	26	75	177	0	23.9395	0	0	134	0	73	18.4	16	3.53	0	0.54	1.29	2.04
0	1.08611	13.0333	2016-09-02	4661	0	5.51	0	2015-08-08	4661	0	4.86	0	0	0	27	52	171	0	17.7832	0	0	119	0	76	21	16	4.54	0	1.12	1.32	2.87
0	5.32222	63.8667	2016-11-29	4669	0	4.53	0	2011-09-01	4669	0	5.53	0	0	0	29	80	176	1	25.8264	0	0	118	0	83	27.76	19.37	5.17	0	1.38	1.65	2.89
0	1.91944	23.0333	2016-08-17	4671	0	4.18	0	2014-09-26	4671	0	4.63	0	1	0	29	48	160	0	18.75	0	0	101	0	71	571.3	261.4	3.64	0	0.59	1.46	1.71
0	0.936111	11.2333	2013-06-18	4675	0	4.95	0	2012-07-16	4675	0	6.14	0	0	0	25	74	185	0	21.6216	0	0	120	0	75	27.24	23.39	3.38	0	0.9	1.24	1.73
0	5.89167	70.7	2014-10-10	4689	0	5.35	1	2008-12-19	4689	0	4.03	0	0	0	25	79	178	1	24.9337	0	0	120	0	75	14.5	11	4.3	0	0.69	1.15	2.84
0	1.99167	23.9	2016-06-06	4691	0	5.27	1	2014-06-20	4691	0	6.03	0	1	0	28	58	162	0	22.1003	0	0	113	0	61	14.59	12.9	3.97	0	0.8	1.27	2.34
0	1.98611	23.8333	2016-06-01	4692	0	4.34	0	2014-06-17	4692	0	4.48	0	1	0	28	67	168	0	23.7387	0	0	110	0	58	16.09	13.19	4.25	0	1	1.26	2.54
0	1.26389	15.1667	2016-11-02	4694	0	4.41	0	2015-08-05	4694	0	4.17	0	1	0	26	43	163	0	16.1843	0	0	118	0	71	9	12	3.39	0	0.87	1.57	1.59
0	0.538889	6.46667	2012-07-03	4713	0	5.64	0	2011-12-22	4713	0	4.83	0	0	0	40	73	170	1	25.2595	0	0	108	0	75	22.81	21.54	3.8	0	0.82	1.39	2.04
0	2.01389	24.1667	2016-10-09	4718	0	5.08	0	2014-10-15	4718	0	4.63	0	0	0	32	76	178	1	23.9869	0	0	124	0	77	21.1	22.7	3.65	0	0.61	1.6	1.71
0	4.46389	53.5667	2016-12-29	4726	0	5.29	0	2012-08-05	4726	0	5.35	0	0	0	29	54.3	170	0	18.7889	0	0	122	0	77	20.96	14.19	4.29	0	1.02	1.46	2.37
0	1.85	22.2	2014-08-29	4729	0	4.34	0	2012-11-01	4729	0	5.29	0	0	0	29	60	173	0	20.0474	0	0	120	0	70			5.11	0	0.89	1.95	2.76
0	1.55	18.6	2012-03-25	4743	0	6.1	1	2010-09-14	4743	0	5.1	0	0	0	29	76	177	1	24.2587	0	0	120	0	70	22.8	25.4	4.4	0	1.4	1.77	2.04
0	6.45	77.4	2017-03-16	4746	0	4.53	0	2010-11-06	4746	0	5.5	0	1	0	29	65	165	0	23.8751	0	0	114	0	83			6	0	0.7	2.58	3.07
0	3.37222	40.4667	2012-07-09	4751	0	5.21	1	2009-03-13	4751	0	5.4	0	0	0	26	83	172	1	28.0557	0	0	110	0	80	10.4	20.6	4.2	0	1.4	0.99	2.63
0	1.23056	14.7667	2015-11-16	4757	0	5.55	1	2014-08-30	4757	0	5.67	0	0	0	23	80	174	1	26.4236	1	0	134	1	90	22.29	15.22	3.84	0	0.93	1.15	2.27
0	0.538889	6.46667	2012-07-03	4778	0	5.45	0	2011-12-22	4778	0	5.57	0	0	0	38	76	186	0	21.9679	0	0	125	0	75	17.82	15.68	3.14	0	0.79	1.14	1.64
0	0.538889	6.46667	2012-07-03	4779	0	5.46	0	2011-12-22	4779	0	5.11	0	0	0	36	73	188	0	20.6541	0	0	105	0	70	21.35	19.86	4.43	0	1	1.68	2.3
0	1.78889	21.4667	2016-05-18	4781	0	5.89	0	2014-08-13	4781	0	6.17	0	1	0	31	62	166	0	22.4996	0	0	89	0	50	15.12	15.75	4	0	1.61	0.95	2.32
0	1.71667	20.6	2016-04-09	4782	0	4.89	0	2014-07-31	4782	0	5.07	0	1	0	37	60	166	0	21.7738	0	0	126	0	87	18.4	17.87	4.52	1	4.45	1.19	1.31
0	6.00278	72.0333	2016-10-28	4790	0	4.63	0	2010-11-28	4790	0	5.9	0	0	0	31	85	175	1	27.7551	0	0	120	0	70			5.4	1	2.2	1.08	3.33
0	1.09167	13.1	2016-08-10	4792	0	4.1	1	2015-07-14	4792	0	4.54	0	0	0	40	78	173	1	26.0617	0	0	125	0	82	38	26	5.98	1	3.15	1.35	4.22
0	5.26667	63.2	2016-11-09	4797	0	5.02	0	2011-09-01	4797	0	5.58	0	0	0	26	52	171	0	17.7832	0	0	129	0	88	15.4	20.9	3.3	0	1.05	1.163	1.66
0	3.00556	36.0667	2015-06-26	4798	0	4.55	0	2012-07-09	4798	0	6.16	0	0	0	26	89	181	1	27.1664	0	0	124	0	82			5.2	0	1.1	1.802	2.9
0	1.31944	15.8333	2016-07-26	4800	0	4.26	0	2015-04-08	4800	0	5.06	0	0	0	28	71	178	0	22.4088	0	0	116	0	68	28.83	14.23	3.99	0	0.7	1.39	2.28
0	5.95	71.4	2017-03-02	4801	0	5.18	0	2011-04-21	4801	0	5.44	0	0	0	24	75	172	1	25.3515	0	0	118	0	80			5.4	0	1.32	2.09	2.71
0	4.06667	48.8	2016-08-02	4812	0	4.44	1	2012-07-30	4812	0	5.41	0	0	0	30	83.5	176.5	1	26.8038	0	0	119	0	76	109.3	58.4	5.29	0	1.31	1.822	2.87
0	3.94167	47.3	2012-09-22	4813	0	5.39	0	2008-11-03	4813	0	4.54	0	0	0	25	68	170	0	23.5294	0	0	120	0	80	26.3	14.73	4.85	1	2.47	1.31	2.42
0	2.83611	34.0333	2011-07-27	4814	0	5.28	0	2008-10-09	4814	0	6.11	0	0	0	23	68	176	0	21.9525	0	0	110	0	70	6.95	4.62	4.09	0	0.64	1.41	2.39
0	2.36667	28.4	2013-09-28	4820	0	5	0	2011-05-30	4820	0	5.58	0	1	0	47	55	155	0	22.8928	0	0	116	0	74			5.68	0	1.13	2.1	3.07
0	1.98333	23.8	2016-06-25	4821	0	5.38	0	2014-07-12	4821	0	5.9	0	1	0	48	61	158	1	24.4352	0	0	118	0	79	26.47	14.87	6.54	0	1.09	1.29	4.75
0	1.88333	22.6	2013-08-26	4822	0	5.24	0	2011-10-18	4822	0	5.12	0	1	0	43	53	162	0	20.1951	0	0	110	0	66			3.55	0	0.65	1.65	1.6
0	0.955556	11.4667	2015-11-28	4841	0	5.26	0	2014-12-19	4841	0	4.55	0	0	0	22	59	170	0	20.4152	1	0	134	1	90	28.32	14.41	3.73	0	1.02	0.98	2.29
0	5.89444	70.7333	2014-10-11	4851	0	4.22	0	2008-12-19	4851	0	5.9	0	0	0	26	55	171	0	18.8092	0	0	100	0	70	16.8	22.5	4.4	0	1.7	1.33	2.29
0	3.41111	40.9333	2012-03-25	4852	0	5.51	1	2008-11-13	4852	0	5.06	0	0	0	26	73	180	0	22.5309	0	0	100	0	70	37.22	29.47	3.46	1	2.03	1.13	1.41
0	5.825	69.9	2014-07-30	4854	0	5.4	0	2008-11-01	4854	0	5.67	0	0	0	23	68	185	0	19.8685	0	0	100	0	60	22.65	24.38	5.98	0	0.99	0.95	4.58
0	5.61944	67.4333	2016-11-03	4857	0	4.45	0	2011-04-21	4857	0	5.82	0	0	0	22	70	181	0	21.3669	1	0	129	1	90			4.51	0	1.35	1.54	2.36
0	1.25556	15.0667	2016-10-28	4865	0	4.6	0	2015-08-03	4865	0	4.35	0	1	0	27	58	156	0	23.833	0	0	81	0	43	17	16	3.78	0	1.23	1.12	2.36
0	1.86944	22.4333	2017-03-17	4872	0	4.47	0	2015-05-14	4872	0	4.75	0	1	0	29	60	160	0	23.4375	0	0	119	0	70	9.9	13.9	3.94	0	1.59	1.17	2.36
0	1.96111	23.5333	2016-04-20	4873	0	4.24	0	2014-05-15	4873	0	4.33	0	1	0	26	53	158	0	21.2306	0	0	107	0	71			5.15	0	1.27	1.16	3.41
0	1.05833	12.7	2016-09-23	4874	0	4.45	0	2015-09-08	4874	0	4.49	0	0	0	24	76	184	0	22.448	0	0	124	0	84	20	17	3.74	0	1.32	1.4	2.23
0	2.10278	25.2333	2016-09-01	4879	0	4.28	0	2014-08-06	4879	0	4.07	0	0	0	27	74	177	0	23.6203	0	0	122	0	75	26	22	3.95	1	2.41	0.89	2.16
0	1.26944	15.2333	2016-09-29	4880	0	5.29	0	2015-06-30	4880	0	4.99	0	0	0	27	75	175	1	24.4898	0	0	115	0	76	13.2	15.7	3.24	0	1.15	1.08	1.66
0	5.05278	60.6333	2016-06-08	4887	0	3.92	0	2011-06-16	4887	0	4.47	0	1	0	42	57	156	0	23.4221	0	0	108	0	76	23.12	16.16	5.07	0	1.45	2.23	2.18
0	1.74722	20.9667	2016-05-03	4892	0	4.86	0	2014-08-13	4892	0	4.9	0	0	0	42	68	176	0	21.9525	1	0	124	1	93	25.38	17.78	4.25	0	1.48	1.03	2.55
0	2.11111	25.3333	2015-09-18	4894	0	4.19	0	2013-08-19	4894	0	4.75	0	1	0	35	56	156	0	23.0112	1	1	190	1	128			5.75	0	1.38	0.93	4.19
0	3.85	46.2	2015-05-13	4911	0	4.89	0	2011-07-27	4911	0	5.83	0	1	0	24	55	168	0	19.487	1	0	121	1	92			3.71	0	1.13	1.57	1.63
0	2.08056	24.9667	2013-04-19	4930	0	4.86	0	2011-04-01	4930	0	5.39	0	1	0	28	50	160	0	19.5312	0	0	110	0	72	20.7	13.64	4.15	0	1.06	1.53	2.14
0	3.625	43.5	2015-05-06	4944	0	4.99	0	2011-10-09	4944	0	5.26	0	0	0	32	63	165	0	23.1405	0	0	110	0	75	21.2	20.97	4.02	0	0.77	1.01	2.66
0	2.08056	24.9667	2016-12-28	4952	0	5.05	1	2014-12-10	4952	0	5.26	0	0	0	30	88	180	1	27.1605	0	0	117	0	73	26	19.5	3.78	0	1.15	1.1	1.95
0	2.82222	33.8667	2015-09-11	4953	0	4.78	0	2012-11-29	4953	0	4.28	0	1	0	28	58	155	1	24.1415	0	0	115	0	60	13.57	12.38	4.4	0	0.76	1.44	2.61
0	3.89167	46.7	2016-09-02	4957	0	4.86	0	2012-11-01	4957	0	5.66	0	0	0	26	67	178	0	21.1463	0	0	125	0	80			4.22	0	1.27	1.49	2.15
0	2.00278	24.0333	2016-07-04	4977	0	4.61	1	2014-07-14	4977	0	5.39	0	0	0	43	82	178	1	25.8806	1	0	136	1	99	24.8	19.61	5.75	1	4.95	1.17	2.33
0	1.70556	20.4667	2016-04-12	4991	0	5.07	0	2014-08-07	4991	0	4.89	0	1	0	30	61	162	0	23.2434	0	0	109	0	68	17.81	14.08	3.73	0	1.28	0.99	2.16
0	0.436111	5.23333	2017-03-06	5009	0	4.6	0	2016-09-30	5009	0	4.59	0	0	0	32	68	174	0	22.46	0	0	126	0	69	46.4	33.3	3.79	0	1.33	1.23	2.25
0	1.96111	23.5333	2016-04-20	5044	0	4.31	0	2014-05-15	5044	0	4.39	0	0	0	26	74	188	0	20.9371	0	0	94	0	60			4.09	0	1.04	1.36	2.26
0	1.31944	15.8333	2016-07-27	5051	0	4.92	0	2015-04-09	5051	0	5.25	0	0	0	24	66	172	0	22.3094	0	0	107	0	59	27.37	15.6	4.71	0	0.68	1.37	3.03
0	1.70556	20.4667	2016-04-26	5060	0	4.35	0	2014-08-21	5060	0	5.27	0	1	0	36	54	164	0	20.0773	0	0	84	0	48	13.63	13.55	4.67	0	1.1	1.05	3.12
0	3.42222	41.0667	2016-12-05	5068	0	4.62	0	2013-07-22	5068	0	5.63	0	0	0	23	61	180	0	18.8272	0	0	96	0	65	27.64	21.02	3.86	0	1.82	1.21	1.82
0	2.36667	28.4	2013-09-28	5082	0	5.3	0	2011-05-30	5082	0	5.86	0	1	0	45	70	160	1	27.3438	1	0	125	1	90			4.2	0	1.34	0.83	2.76
0	1.16944	14.0333	2010-05-08	5089	0	4.2	0	2009-03-13	5089	0	4.9	0	0	0	24	67	172	0	22.6474	0	0	100	0	70	19.9	32.6	4.8	0	0.6	1.33	3.2
0	1.05278	12.6333	2015-09-23	5090	0	4.32	0	2014-09-09	5090	0	5	0	0	0	28	64	176	0	20.6612	0	0	110	0	77	28.1	19.4	4.35	0	0.73	1.42	2.47
0	2.11111	25.3333	2015-09-18	5098	0	4.06	0	2013-08-19	5098	0	5.11	0	1	0	41	51	160	0	19.9219	0	0	131	0	81			5.28	0	0.74	2.14	2.8
0	0.994444	11.9333	2013-05-10	5109	0	4.99	0	2012-05-17	5109	0	4.72	0	1	0	43	60	156	1	24.6548	0	0	120	0	80			4.86	0	1.44	1.18	3.03
0	5.00278	60.0333	2016-05-04	5114	0	4.78	0	2011-05-30	5114	0	4.81	0	1	0	39	57	160	0	22.2656	1	1	149	1	91			6.13	0	1.04	1.32	4.34
0	2.08056	24.9667	2013-04-19	5134	0	4.08	1	2011-04-01	5134	0	5.44	0	1	0	37	55	155	0	22.8928	0	0	132	0	74	27.7	22.21	4.66	0	1.05	1.23	2.95
0	5.75833	69.1	2016-08-31	5142	0	4.63	0	2010-12-28	5142	0	5	0	1	0	30	47	160	0	18.3594	0	0	113	0	72			3.5	0	1.1	1.42	1.53
0	5.58056	66.9667	2014-09-12	5146	0	4.74	1	2009-03-13	5146	0	5.5	0	0	0	24	70	169	1	24.5089	0	0	120	0	70	12.9	19.7	4.4	0	1.1	1.17	2.72
0	1.95278	23.4333	2016-04-22	5152	0	5.14	0	2014-05-20	5152	0	5.19	0	0	0	26	58	170	0	20.0692	0	0	117	0	81			4.03	0	1.08	1.42	2.12
0	1.89167	22.7	2013-06-26	5166	0	5.17	1	2011-08-15	5166	0	6.16	0	0	0	35	75	178	0	23.6713	0	0	113	0	76			4.6	0	1.06	1.34	2.78
0	1.30833	15.7	2010-03-26	5191	0	5.9	0	2008-12-10	5191	0	4.37	0	1	0	26	50	164	0	18.5901	0	0	80	0	60	6.53	17.23	4.87	0	0.49	0.75	3.89
0	1.43889	17.2667	2010-04-15	5198	0	5.6	0	2008-11-13	5198	0	5.73	0	0	0	25	71	172	1	23.9995	0	0	120	0	80	20.28	26.14	4.49	0	0.9	1.52	2.56
0	4.26389	51.1667	2016-09-21	5199	0	5.02	0	2012-07-09	5199	0	5.49	0	0	0	28	75	185	0	21.9138	0	0	132	0	89			4.04	0	0.43	1.52	2.32
0	2.04722	24.5667	2016-10-23	5203	0	5.94	1	2014-10-17	5203	0	4.02	0	1	0	23	61	158.5	1	24.2813	0	0	97	0	65	16.08	14.2	4.53	0	0.62	1.05	3.2
0	1.71944	20.6333	2016-04-09	5212	0	5.28	0	2014-07-30	5212	0	5.13	0	1	0	36	56	155	0	23.3091	0	0	116	0	75	21.69	17.14	5.12	1	2.17	1.38	2.75
0	1.41111	16.9333	2011-03-25	5213	0	5.99	1	2009-11-02	5213	0	4.4	0	0	0	26	76	174	1	25.1024	0	0	110	0	70	13.8	18.6	4.1	0	0.5	0.77	3.11
0	1.99722	23.9667	2016-06-15	5214	0	4.74	0	2014-06-27	5214	0	5.19	0	0	0	30	75	181	0	22.8931	0	0	107	0	65	17.3	11.61	3.81	0	1.49	1.16	1.97
0	1.98889	23.8667	2015-05-18	5236	0	4.68	0	2013-06-01	5236	0	5.23	0	1	0	37	57	165	0	20.9366	0	0	108	0	80	19.76	19.95	4.26	0	0.93	1.81	2.03
0	5.23611	62.8333	2016-09-23	5239	0	5.13	0	2011-07-27	5239	0	5.56	0	0	0	28	69	169	1	24.1588	0	0	118	0	89			3.23	0	0.75	1.26	1.63
0	6.11111	73.3333	2016-04-23	5244	0	4.26	0	2010-04-15	5244	0	5.4	0	0	0	24	57	168	0	20.1956	0	0	110	0	80	27.2	14.9	4.3	0	1.1	1.9	1.89
0	1.03889	12.4667	2017-04-20	5247	0	4.62	0	2016-04-11	5247	0	4.12	0	0	0	29	73	171	1	24.9649	0	0	121	0	73	15.7	17.2	5.08	0	1.1	1.4	3.23
0	0.994444	11.9333	2013-05-10	5253	0	5.5	0	2012-05-17	5253	0	4.22	0	1	0	46	58	153	1	24.7768	0	0	135	0	85			3.84	0	1	0.96	2.43
0	1.97222	23.6667	2016-04-26	5254	0	4.97	0	2014-05-17	5254	0	5.62	0	0	0	39	84	179	1	26.2164	0	0	125	0	77			5.84	0	1.48	0.96	4.21
0	3.75556	45.0667	2012-09-01	5258	0	4.48	1	2008-12-19	5258	0	5	0	1	0	24	60	169	0	21.0077	0	0	120	0	70	15	21.9	4	0	0.5	1.1	2.64
0	3.66111	43.9333	2014-11-02	5266	0	4.09	0	2011-03-25	5266	0	4.87	0	0	0	25	60	175	0	19.5918	0	0	102	0	65			3.3	0	0.94	0.97	1.9
0	1.325	15.9	2016-07-22	5273	0	4.65	0	2015-04-02	5273	0	5.19	0	0	0	25	74	183	0	22.0968	0	0	109	0	73	35	23.99	3.76	1	1.86	0.88	2.03
0	1.81667	21.8	2014-05-15	5278	0	5.09	1	2012-07-30	5278	0	4.89	0	0	0	29	70	176	0	22.5981	0	0	123	0	77	12.88	13.02	4.43	0	1.54	1.39	2.34
0	1.68611	20.2333	2016-04-21	5281	0	3.98	0	2014-08-23	5281	0	4.95	0	1	0	27	51	157	0	20.6905	0	0	104	0	73	16.08	19.27	4.36	0	0.71	1.43	2.61
0	1.43889	17.2667	2010-04-15	5290	0	5.9	0	2008-11-13	5290	0	5.09	0	0	0	24	65	175	0	21.2245	0	0	100	0	70	23.16	24.83	5.38	1	2.35	1.92	2.39
0	3.29444	39.5333	2014-10-25	5300	0	4.21	1	2011-07-27	5300	0	5.56	0	0	0	29	77	173	1	25.7276	0	0	124	0	78			4.31	1	2.56	1.05	2.1
0	0.808333	9.7	2013-07-25	5303	0	4.84	1	2012-10-07	5303	0	4.86	0	0	0	28	85	168	1	30.1162	1	0	125	1	100	24.46	17.49	5.81	0	1.79	1.29	3.71
0	5.48889	65.8667	2015-04-01	5306	0	5.95	1	2009-11-02	5306	0	4.5	0	0	0	24	73	178	0	23.04	0	0	100	0	70	17.8	18.3	3.6	0	0.8	1.16	2.1
0	2.08056	24.9667	2013-04-19	5359	0	4.78	0	2011-04-01	5359	0	5.9	0	0	0	28	73	172	1	24.6755	0	0	110	0	71	28.4	18.7	3.1	0	1.1	1.01	1.64
0	1	12	2017-04-10	5363	0	5.23	0	2016-04-15	5363	0	5.78	0	0	0	25	80	180	1	24.6914	0	0	127	0	81	30	19.3	3.53	0	0.88	0.98	2.2
0	0.994444	11.9333	2013-05-10	5371	0	4.97	0	2012-05-17	5371	0	4.92	0	1	0	42	58	170	0	20.0692	0	0	115	0	70			4.72	0	0.82	1.65	2.7
0	5.74444	68.9333	2014-08-18	5373	0	4.83	0	2008-12-19	5373	0	4.5	0	0	0	30	72	175	0	23.5102	0	0	100	0	70	19	24.5	4.9	0	1.7	1.67	2.5
0	0.355556	4.26667	2016-08-25	5377	0	5.14	0	2016-04-19	5377	0	4.68	0	1	0	29	50	164	0	18.5901	0	0	113	0	72	11	14	4.55	0	0.72	1.31	2.52
0	3.00556	36.0667	2016-11-04	5378	0	4.61	0	2013-11-18	5378	0	5	0	0	0	25	64.6	176	0	20.8549	0	0	128	0	77	22.5	25	3.18	0	1.2	0.768	1.87
0	2.00556	24.0667	2017-03-10	5380	0	5.2	0	2015-03-19	5380	0	5.65	0	1	0	25	50	168	0	17.7154	0	0	113	0	78	9.1	13.7	3.63	0	0.62	0.94	1.96
0	1.74444	20.9333	2015-04-20	5394	0	5.33	0	2013-07-31	5394	0	4.25	0	1	0	49	46	156	0	18.902	0	0	124	0	84			5.24	0	1.68	1.95	2.53
0	5.96111	71.5333	2016-11-12	5395	0	4.06	0	2010-12-28	5395	0	4.5	0	1	0	23	50	163	0	18.8189	0	0	100	0	68			4.2	0	0.9	2.79	1.02
0	4.93611	59.2333	2016-08-31	5404	0	4.44	0	2011-10-20	5404	0	4.79	0	1	0	29	66	162	1	25.1486	0	0	115	0	63	13.92	8.82	3.15	0	0.7	1.036	1.8
0	8.46944	101.633	2017-04-25	5406	0	4.72	0	2008-12-19	5406	0	4.1	0	0	0	25	83	182	1	25.0574	0	0	95	0	70	30.66	24.65	4.89	0	0.99	1.19	3.25
0	0.794444	9.53333	2015-06-24	5411	0	5.33	0	2014-09-11	5411	0	4.86	0	1	0	24	52	165	0	19.1001	0	0	99	0	73	7.6	17.3	4.24	0	0.88	1.28	2.59
0	0.358333	4.3	2016-08-25	5419	0	4.79	0	2016-04-18	5419	0	4.88	0	0	0	29	79	172	1	26.7036	0	0	116	0	73	21	17	5.22	0	1.78	0.97	3.38
0	3.58333	43	2013-05-15	5429	0	5.26	1	2009-11-02	5429	0	5.2	0	0	0	22	76	177	1	24.2587	0	0	120	0	80	21.4	22	3.3	0	1	1.12	1.72
0	1.25278	15.0333	2016-09-29	5430	0	5.01	0	2015-07-06	5430	0	5.34	0	0	0	26	70	175	0	22.8571	0	0	124	0	86	17.6	15.2	4.37	0	1.42	1.48	2.29
0	1.43889	17.2667	2010-04-15	5434	0	4.5	0	2008-11-13	5434	0	4.97	0	1	0	27	46	155	0	19.1467	0	0	105	0	80	14.5	11	3.92	0	0.59	1.49	2.17
0	3.21944	38.6333	2015-09-11	5437	0	4.48	0	2012-07-09	5437	0	6.123	0	0	0	27	74	176	0	23.8895	0	0	129	0	85			4.2	0	1.21	0.8	2.85
0	1.15833	13.9	2013-08-30	5453	0	4.57	1	2012-07-09	5453	0	6.03	0	1	0	24	65	165	0	23.8751	0	0	130	0	79			4.08	0	1.49	1.07	2.33
0	0.975	11.7	2016-10-26	5454	0	4.71	0	2015-11-10	5454	0	4.01	0	0	0	26	80	174	1	26.4236	0	0	130	0	86	15.6	16	3.49	1	3.11	0.94	2.02
0	0.636111	7.63333	2016-04-22	5456	0	4.21	0	2015-09-06	5456	0	4.08	0	1	0	25	46	164	0	17.1029	0	0	107	0	66	28.4	28.6	3.89	0	0.57	1.5	1.65
0	0.972222	11.6667	2016-10-25	5457	0	3.93	1	2015-11-10	5457	0	4.1	0	0	0	25	68	166	1	24.677	0	0	136	0	84	34	20	4.83	1	1.98	1.42	3.25
0	5.32778	63.9333	2016-12-01	5467	0	4.92	0	2011-09-01	5467	0	4.6	0	0	0	24	70	170	1	24.2215	0	0	97	0	61	26.28	32.24	3.51	0	1.22	1.038	1.92
0	2	24	2016-09-29	5474	0	5.99	0	2014-10-10	5474	0	5.89	0	0	0	28	86	174	1	28.4053	0	0	130	0	85	50.3	24.8	5.06	0	1.23	1.24	3.23
0	5.61667	67.4	2016-11-02	5477	0	4.67	1	2011-04-21	5477	0	6.11	0	0	0	24	74	173	1	24.7252	0	0	110	0	75			3.46	0	1.19	0.92	2
0	1.27222	15.2667	2016-09-29	5496	0	5.45	0	2015-06-29	5496	0	5.24	0	0	0	27	85	175	1	27.7551	0	0	123	0	72	15.2	10.8	4.16	0	1.47	1.04	2.29
0	1.31667	15.8	2016-11-21	5499	0	4.34	0	2015-08-05	5499	0	4.33	0	1	0	26	49	161	0	18.9036	0	0	104	0	64	11	18	4.83	0	0.93	1.9	2.35
0	2.35833	28.3	2014-06-18	5548	0	5.16	1	2012-02-20	5548	0	4.89	0	0	0	38	82	172	1	27.7177	0	0	120	0	85	26.32	22.34	4.19	0	1.41	1.66	1.89
0	1.43889	17.2667	2010-04-15	5555	0	6.2	0	2008-11-13	5555	0	4.54	0	1	0	23	54	159	0	21.3599	0	0	100	0	65	9.7	19.61	4.59	0	0.48	1.28	3.09
0	1.98889	23.8667	2015-05-18	5563	0	4.9	0	2013-06-01	5563	0	4.54	0	1	0	46	60	164	0	22.3081	1	1	155	1	95	19.49	21.4	5.2	0	1.08	1.44	3.27
0	1.06389	12.7667	2012-08-13	5570	0	6.03	1	2011-07-27	5570	0	5.46	0	0	0	27	80	173	1	26.7299	0	0	124	0	83			3.27	0	0.95	1.06	1.78
0	2.83611	34.0333	2014-08-06	5583	0	5.14	1	2011-10-20	5583	0	5.42	0	0	0	30	81	180	1	25	1	1	140	1	92	33.81	24.06	4.19	1	2.12	1.51	1.72
0	2.37222	28.4667	2017-03-29	5591	0	4.94	0	2014-11-26	5591	0	5.45	0	0	0	30	63	170	0	21.7993	0	0	124	0	77	28.75	13.89	5	0	1.06	2.13	2.39
0	1.88611	22.6333	2012-09-03	5596	0	4.03	1	2010-10-25	5596	0	6	0	0	0	30	54	160	0	21.0938	0	0	130	0	80	15.6	18	4.7	0	0.8	1.67	2.65
0	2.08056	24.9667	2013-04-19	5615	0	5.01	0	2011-04-01	5615	0	5.23	0	1	0	46	70	160	1	27.3438	1	1	143	0	85	38.56	31.67	3.79	0	1.62	0.83	2.22
0	0.994444	11.9333	2013-05-10	5626	0	5.98	0	2012-05-17	5626	0	4.79	0	1	0	46	65	165	0	23.8751	1	1	145	0	85			3.8	0	0.86	1.22	2.19
0	0.994444	11.9333	2013-05-10	5642	0	4.61	0	2012-05-17	5642	0	4.97	0	1	0	41	77	163	1	28.9811	0	0	110	0	75			4	0	1.38	0.73	2.64
0	0.994444	11.9333	2013-05-10	5649	0	4.69	0	2012-05-17	5649	0	4.11	0	1	0	38	60	156	1	24.6548	0	0	125	0	80			4.82	0	0.93	1.38	3.02
0	1.71667	20.6	2016-05-06	5650	0	4.21	0	2014-08-27	5650	0	5.33	0	1	0	40	69	162	1	26.2917	0	0	109	0	79	16.63	14.05	4.46	0	0.76	2.14	1.97
0	4.20833	50.5	2016-06-04	5664	0	5.43	0	2012-04-11	5664	0	5.68	0	0	0	49	56	165	0	20.5693	0	0	132	0	75			4.46	0	0.7	1.72	2.42
0	4.63611	55.6333	2015-12-10	5670	0	4.64	0	2011-05-16	5670	0	4.88	0	0	0	43	73	181	0	22.2826	0	0	111	0	67	22.92	19.47	5.44	0	1.35	2.13	2.7
0	4.12222	49.4667	2012-11-01	5675	0	5.91	1	2008-10-09	5675	0	4.42	0	0	0	25	73	170	1	25.2595	0	0	110	0	70	26.68	24.14	3.45	0	0.82	1.52	1.56
0	4.19167	50.3	2014-05-13	5678	0	4.04	1	2010-03-26	5678	0	6	0	0	0	27	75	180	0	23.1481	0	0	120	0	80	18.6	9.9	4.6	0	0.8	1.5	2.7
0	0.983333	11.8	2017-04-01	5698	0	5.23	0	2016-04-12	5698	0	5.28	0	0	0	34	72	175	0	23.5102	0	0	125	0	65	24.1	29.3	5.21	0	1.78	1.06	3.39
0	6.36944	76.4333	2015-06-23	5700	0	4.46	0	2009-03-13	5700	0	5	0	0	0	26	73	172	1	24.6755	0	0	120	0	70	21.9	17.3	5	0	1.1	1.39	3.09
0	2.11944	25.4333	2015-09-21	5709	0	4.25	0	2013-08-19	5709	0	4.41	0	1	0	37	61	155	1	25.3902	0	0	116	0	67			4.8	1	2.51	1.57	2.09
0	3.14444	37.7333	2016-08-30	5710	0	4.5	0	2013-07-25	5710	0	4.81	0	1	0	32	50	165	0	18.3655	0	0	107	0	71	35.9	21.06	4.99	0	1.26	1.96	2.46
0	4.86389	58.3667	2016-05-31	5712	0	5.46	0	2011-08-15	5712	0	5.33	0	0	1	50	58	161	0	22.3757	0	0	94	0	66	24.36	13.81	3.39	0	0.73	1.08	1.98
0	2.36667	28.4	2013-09-28	5714	0	4.88	0	2011-05-30	5714	0	5.7	0	1	0	47	69	160	1	26.9531	0	0	111	0	80			4.7	1	3.59	0.78	2.29
0	1.68333	20.2	2016-04-22	5727	0	4.73	0	2014-08-25	5727	0	4.85	0	1	0	41	65	168	0	23.03	0	0	136	0	76	32.71	24.17	5.7	0	0.8	1.76	3.58
0	2.47778	29.7333	2013-08-19	5729	0	5.02	0	2011-03-11	5729	0	5.4	0	1	0	43	65	158	1	26.0375	0	0	128	0	79	15.6	15.8	4.8	0	1.6	1.77	2.27
0	0.994444	11.9333	2013-05-10	5737	0	5.61	0	2012-05-17	5737	0	5.18	0	1	0	42	57	160	0	22.2656	0	0	120	0	80			4.43	0	1.53	1.28	2.45
0	2.88889	34.6667	2015-07-21	5740	0	4.54	1	2012-09-14	5740	0	4.98	0	0	0	40	70	170	1	24.2215	1	0	135	1	96			4.26	0	1.42	1.34	2.27
0	1.98889	23.8667	2015-05-18	5741	0	4.54	0	2013-06-01	5741	0	5.46	0	1	0	41	64	163	1	24.0882	0	0	112	0	74	10.83	24.32	5.03	0	1.42	1.48	2.9
0	4.21389	50.5667	2016-06-06	5746	0	4.95	0	2012-04-11	5746	0	4.72	0	1	0	35	59	160	0	23.0469	0	0	122	0	70			5.37	0	1.09	1.903	2.97
0	1.98056	23.7667	2016-06-22	5749	0	4.36	0	2014-07-10	5749	0	5.36	0	0	1	52	70	171	0	23.939	0	0	109	0	77	36.73	24.11	5.75	0	1.25	1.45	3.73
0	2.10556	25.2667	2015-09-16	5757	0	4.69	0	2013-08-19	5757	0	4.21	0	1	0	43	53	157	0	21.5019	0	0	100	0	65	21.76	17.79	3.63	0	0.86	1.65	1.59
0	0.85	10.2	2016-03-01	5761	0	5.56	1	2015-04-30	5761	0	5.51	0	0	0	38	72	165	1	26.4463	0	0	125	0	77	37.86	12.62	4.45	0	1.14	2.28	1.65
0	1.72778	20.7333	2016-04-27	5766	0	5.21	0	2014-08-14	5766	0	5.44	0	1	0	42	57	160	0	22.2656	0	0	126	0	78	23.21	16.07	4.39	1	3.35	1.11	1.76
0	3.75	45	2015-05-05	5775	0	5.24	0	2011-08-24	5775	0	5.99	0	0	0	42	61	162	0	23.2434	0	0	107	0	77	33.5	31.95	4.724	1	5.03	0.74	1.7
0	2.01111	24.1333	2012-01-05	5777	0	5.29	0	2010-01-11	5777	0	5.2	0	1	0	33	60	162	0	22.8624	0	0	100	0	70	18	24.5	5.4	0	0.7	1.55	3.57
0	1.67778	20.1333	2016-04-21	5783	0	5.2	1	2014-08-26	5783	0	6.03	0	1	0	41	66	157	1	26.7759	0	0	125	0	86	20.63	10.14	4.16	0	1.03	1.06	2.63
0	4.09167	49.1	2016-04-23	5785	0	5.52	0	2012-04-11	5785	0	5.46	0	1	0	37	62	162	0	23.6244	0	0	126	0	73			5.08	0	0.6	1.944	2.86
0	5.82778	69.9333	2016-06-12	5788	0	4.54	0	2010-09-14	5788	0	5	0	0	0	40	65	170	0	22.4913	0	0	100	0	65	23.8	25	4.5	0	1.4	2.05	1.84
0	3.43611	41.2333	2016-12-23	5808	0	4.24	0	2013-08-04	5808	0	4.8	0	1	0	27	46.9	153.5	0	19.9047	0	0	106	0	71	18.01	5.89	4.38	0	1.24	1.91	1.91
0	1.93889	23.2667	2017-04-12	5837	0	5.36	0	2015-05-15	5837	0	4.93	0	0	0	46	72	170	1	24.9135	0	0	107	0	68			5.49	0	1.24	1.36	3.57
0	1.73333	20.8	2016-04-15	5847	0	5.17	0	2014-07-31	5847	0	5.53	0	1	0	33	53	160	0	20.7031	0	0	100	0	63	28.34	21.99	3.62	0	1.03	1.59	1.56
0	1.82222	21.8667	2015-06-17	5855	0	5.2	1	2013-08-30	5855	0	4.68	0	0	0	28	68	175	0	22.2041	0	0	109	0	73			5.7	1	1.97	1.06	3.74
0	4.35	52.2	2015-07-25	5856	0	4.72	0	2011-04-11	5856	0	5.4	0	1	0	27	60	164	0	22.3081	0	0	115	0	75			3.37	0	1	1.28	1.64
0	3.47778	41.7333	2014-08-21	5857	0	4.69	1	2011-03-18	5857	0	6.2	0	0	0	27	78	172	1	26.3656	0	0	116	0	68			4	0	1	0.89	2.68
0	2.08056	24.9667	2013-04-19	5865	0	5.58	0	2011-04-01	5865	0	5.84	0	1	0	24	67	174	0	22.1297	0	0	139	0	88	13.8	15.85	5.49	0	1.01	1.46	3.57
0	2.08056	24.9667	2013-04-19	5870	0	5.06	0	2011-04-01	5870	0	5.4	0	0	0	23	63	170	0	21.7993	0	0	114	0	70	22	15.3	3.4	0	0.8	0.91	2.08
0	1.85556	22.2667	2013-07-15	5880	0	5.2	0	2011-09-16	5880	0	5	0	1	0	23	60	163	0	22.5827	0	0	130	0	73			4.11	0	1.29	1.45	2.07
0	5.22778	62.7333	2016-09-20	5895	0	4.51	0	2011-07-27	5895	0	5.69	0	0	0	30	74	174	1	24.4418	0	0	113	0	71			4.38	0	1.37	1.68	2.08
0	2.33611	28.0333	2016-08-31	5899	0	5.22	0	2014-05-13	5899	0	4.79	0	0	0	29	70	175	0	22.8571	0	0	127	0	89			3.67	0	0.8	1.34	1.97
0	5.275	63.3	2016-11-12	5901	0	4.82	0	2011-09-01	5901	0	6.13	0	0	0	25	65	172	0	21.9713	0	0	125	0	83	27.96	24.13	3.503	0	0.77	1.41	1.74
0	2.11944	25.4333	2014-06-21	5902	0	5.57	0	2012-05-19	5902	0	4.54	0	1	0	27	62	162	0	23.6244	0	0	125	0	86	20.06	19.38	3.38	0	0.79	0.87	2.15
0	2.14444	25.7333	2015-07-13	5914	0	4.14	0	2013-06-01	5914	0	4.54	0	1	0	31	51	161	0	19.6752	0	0	110	0	70			3.93	0	0.7	1.85	1.76
0	0.994444	11.9333	2013-05-10	5930	0	5.18	0	2012-05-17	5930	0	5.2	0	1	0	44	66	160	1	25.7812	0	0	120	0	65			4.64	0	1.12	1.24	2.89
0	0.994444	11.9333	2013-05-10	5934	0	5.41	0	2012-05-17	5934	0	5.13	0	1	0	41	52	165	0	19.1001	0	0	105	0	66			6.31	0	0.8	2.245	3.7
0	5.88056	70.5667	2017-03-16	5939	0	4.93	0	2011-05-30	5939	0	5.29	0	1	0	37	50	160	0	19.5312	0	0	108	0	71			3.93	0	0.7	1.26	2.35
0	5.91389	70.9667	2017-03-16	5940	0	6.04	0	2011-05-18	5940	0	6.04	0	1	0	37	48	161	0	18.5178	0	0	113	0	79			3.32	0	0.84	1.08	1.86
0	0.994444	11.9333	2013-05-10	5947	0	5.15	0	2012-05-17	5947	0	5.26	0	1	0	33	67	166	1	24.3141	0	0	110	0	70			3.8	0	0.91	1.08	2.31
0	2.07778	24.9333	2016-10-12	5949	0	5.2	1	2014-09-25	5949	0	4.71	0	0	0	34	71	172	1	23.9995	0	0	129	0	75	32.3	20.1	3.63	0	0.68	1.19	1.99
0	2.00278	24.0333	2014-05-08	5950	0	5.27	0	2012-05-17	5950	0	4.7	0	1	0	31	52	165	0	19.1001	0	0	120	0	75			4.14	0	0.65	1.48	2.36
0	5.86389	70.3667	2014-09-30	5957	0	6.1	1	2008-12-19	5957	0	5.4	0	0	0	24	78	176	1	25.1808	0	0	100	0	70	16.5	22.7	4.5	0	1.5
0	2.09167	25.1	2016-09-05	5960	0	5	0	2014-08-14	5960	0	4.41	0	0	0	29	80	180	1	24.6914	0	0	124	0	85	31	29.1	4.51	1	3.06	1.03	2.73
0	1.92778	23.1333	2017-03-24	5966	0	5.07	0	2015-04-30	5966	0	5.77	0	0	0	26	76	170	1	26.2976	0	0	120	0	79	37.02	17.13	4.88	0	1.59	1.5	2.66
0	6.14444	73.7333	2016-11-14	5987	0	5.12	0	2010-10-25	5987	0	5.9	0	0	0	40	64	173	0	21.3839	0	0	105	0	70	16.4	30.4	5.5	0	1.2	1.58	3.36
0	2.11944	25.4333	2015-09-21	5990	0	4.37	0	2013-08-19	5990	0	5.21	0	1	0	35	55	162	0	20.9572	0	0	98	0	52			4.11	0	1.64	1.1	2.26
0	4.86389	58.3667	2016-05-31	6014	0	5.41	1	2011-08-15	6014	0	6.026	0	0	0	44	76	170	1	26.2976	1	0	119	1	91	26.73	13.53	3.301	0	1.07	1.058	1.76
0	4.86389	58.3667	2016-05-31	6018	0	5.64	0	2011-08-15	6018	0	6.15	0	1	0	41	67	164	1	24.9108	0	0	113	0	81	30.23	16.4	4.7	0	0.98	1.78	2.47
0	4.86389	58.3667	2016-05-31	6023	0	5.46	0	2011-08-15	6023	0	5.25	0	1	0	39	50	156	0	20.5457	0	0	107	0	70	24.2	17.68	3.9	0	0.53	1.46	2.2
0	4.86389	58.3667	2016-05-31	6024	0	5.25	0	2011-08-15	6024	0	5.83	0	0	0	40	68	170	0	23.5294	0	0	125	0	79	33.9	19.44	3.74	0	0.72	1.32	2.09
0	2.36667	28.4	2013-09-28	6029	0	4.91	0	2011-05-30	6029	0	5.54	0	1	0	35	67	164	1	24.9108	0	0	110	0	72			4.04	0	0.86	1.38	2.27
0	4.46389	53.5667	2016-12-29	6039	0	4.04	0	2012-08-05	6039	0	4.74	0	1	0	27	61	160	0	23.8281	0	0	114	0	73	21.21	14.84	4.6	0	1.57	1.29	2.6
0	5.66111	67.9333	2016-11-18	6040	0	4.99	0	2011-04-21	6040	0	5.52	0	0	0	24	72	180	0	22.2222	0	0	113	0	69			3.31	0	1.13	0.8	2
0	1.05	12.6	2016-07-11	6056	0	5.09	0	2015-06-29	6056	0	4.96	0	0	0	25	65	170	0	22.4913	0	0	114	0	76	12	13.3	3.92	0	1.43	1.22	1.82
0	2.06389	24.7667	2016-11-25	6063	0	5.37	0	2014-11-13	6063	0	4.74	0	0	0	21	76	179	0	23.7196	0	0	112	0	72	17.25	15.88	3.7	0	0.78	1.11	2.24
0	4.25556	51.0667	2017-03-06	6091	0	5.13	0	2012-12-25	6091	0	5.06	0	1	0	28	58	167	0	20.7967	0	0	130	0	80	24.66	27.02	3.87	0	0.77	1.35	2.17
0	1.98333	23.8	2016-06-01	6100	0	5.04	0	2014-06-18	6100	0	5.57	0	1	0	27	50	161	0	19.2894	0	0	110	0	71	14.38	12.94	4.69	0	1.35	1.18	2.9
0	5.03056	60.3667	2016-03-09	6105	0	5.05	1	2011-03-25	6105	0	5.55	0	0	0	22	65	175	0	21.2245	0	0	106	0	67			4.48	0	0.94	1.08	2.97
0	1.05278	12.6333	2017-03-30	6107	0	4.35	0	2016-03-16	6107	0	4.43	0	0	0	21	87	182	1	26.2649	0	0	122	0	55	20.1	22.1	3.84	0	0.58	1.29	2.26
0	2.46667	29.6	2016-11-22	6113	0	5.4	0	2014-06-18	6113	0	5	0	0	1	50	72	171	1	24.623	0	0	115	0	73	21.8	20.6	4.22	0	0.97	1.3	2.59
0	5.78889	69.4667	2017-03-22	6128	0	4.87	0	2011-07-08	6128	0	4.9	0	0	0	27	60	177	0	19.1516	0	0	110	0	75	20.93	15.94	3.85	0	0.79	1.21	2.28
0	5.83056	69.9667	2016-12-15	6130	0	5.78	0	2011-03-18	6130	0	6	0	0	0	26	69	176	0	22.2753	0	0	109	0	62			3.6	0	1.1	0.97	2.12
0	1.86944	22.4333	2017-03-17	6131	0	4.37	0	2015-05-14	6131	0	4.65	0	0	0	29	67	177	0	21.3859	0	0	113	0	78	15.5	15.2	3.57	0	0.79	1.07	2.03
0	1.71111	20.5333	2016-05-07	6136	0	4.95	0	2014-08-30	6136	0	5.04	0	1	0	25	53	155	0	22.0604	0	0	98	0	62	18.82	14.24	4	0	0.72	1.38	2.29
0	4.12222	49.4667	2014-12-08	6159	0	5.53	1	2010-11-15	6159	0	5.9	0	1	0	30	58	163	0	21.83	0	0	113	0	81			4	0	1.4	1.34	2.03
0	2.00833	24.1	2016-10-20	6160	0	4.62	0	2014-10-28	6160	0	4.33	0	1	0	31	55.3	165.5	0	20.1897	0	0	100	0	69	13.94	8.43	3.93	0	0.74	1.5	2.09
0	2.08056	24.9667	2016-12-28	6162	0	4.96	1	2014-12-10	6162	0	5.39	0	1	0	30	60	156	1	24.6548	0	0	116	0	82	11.1	16.8	3.5	0	0.77	1.15	1.88
0	3.85556	46.2667	2016-06-08	6170	0	5.01	0	2012-08-20	6170	0	5.39	0	1	0	41	62	160	1	24.2188	0	0	129	0	89			5.57	0	0.87	2.1	3.07
0	3.11111	37.3333	2016-11-29	6176	0	5.17	0	2013-11-05	6176	0	5.73	0	1	1	58	60	156	1	24.6548	1	0	131	1	90	35.74	33.98	5.39	0	1.78	1.67	2.91
0	1.98889	23.8667	2015-05-18	6190	0	4.82	0	2013-06-01	6190	0	5.02	0	1	0	42	57	160	0	22.2656	0	0	110	0	70	19.05	37.87	4.99	0	1.06	1.34	3.17
0	6.175	74.1	2015-12-04	6195	0	4.65	0	2009-11-02	6195	0	4.4	0	0	0	27	62	180	0	19.1358	1	0	115	1	90	11.5	19.4	6.5	0	0.9	1.24	4.88
0	5.89444	70.7333	2014-10-11	6203	0	4.79	0	2008-12-19	6203	0	5.3	0	1	0	24	50	153	0	21.3593	0	0	100	0	70	9.7	20.5	5.3	0	0.8	2.34	2.54
0	1.33889	16.0667	2016-08-04	6204	0	4.71	1	2015-04-10	6204	0	5.48	0	0	0	29	85	175	1	27.7551	0	0	125	0	71	18.71	19.61	4.07	0	0.77	0.93	2.79
0	1.21944	14.6333	2016-10-25	6205	0	4.76	0	2015-08-13	6205	0	4.16	0	0	0	27	73	172	1	24.6755	0	0	113	0	74	19.5	19.4	3.68	0	0.9	1.38	1.83
0	1.30833	15.7	2012-02-20	6212	0	6.1	1	2010-11-06	6212	0	6.2	0	0	0	26	75	173	1	25.0593	0	0	137	0	83			5.9	0	1.8	1.93	3.09
0	1.29722	15.5667	2016-08-13	6214	0	4.96	1	2015-05-04	6214	0	5.35	0	1	0	27	66	161	1	25.462	0	0	125	0	81	32.67	14.78	3.92	1	3.65	1.63	0.63
0	4.225	50.7	2016-10-25	6241	0	4.72	1	2012-08-26	6241	0	5.57	0	1	0	28	70	160	1	27.3438	0	0	125	0	77			4.68	0	1.7	1.06	2.85
0	1.46111	17.5333	2016-08-23	6242	0	5.14	0	2015-03-16	6242	0	5.56	0	1	0	29	56	160	0	21.875	0	0	117	0	71	18	17.6	4.82	0	0.54	1.65	2.69
0	1.73611	20.8333	2016-05-05	6245	0	3.9	0	2014-08-19	6245	0	4.62	0	1	0	27	60	162	0	22.8624	0	0	103	0	68	17.64	14.82	5.58	1	2.13	1.82	2.79
0	1.63889	19.6667	2016-08-11	6247	0	5.29	0	2014-12-30	6247	0	4.83	0	1	0	26	54	162	0	20.5761	0	0	107	0	88	13.1	11.9	3.78	0	0.47	1.41	1.8
0	1.00556	12.0667	2016-09-05	6250	0	4.85	0	2015-09-09	6250	0	4.74	0	1	0	25	59	169	0	20.6575	0	0	116	0	80	16	18	3.94	0	1.01	2.08	1.65
0	1.17222	14.0667	2016-11-14	6256	0	4.8	0	2015-09-19	6256	0	4.82	0	0	0	23	55	176	0	17.7557	0	0	114	0	69	31	22	4.81	0	1.51	1.39	3.11
0	2.425	29.1	2015-12-25	6257	0	4.93	0	2013-08-04	6257	0	5.17	0	1	0	21	46	156.5	0	18.7815	0	0	108	0	67	16.01	14.76	4.79	0	1.13	1.55	2.73
0	2.02222	24.2667	2016-07-07	6281	0	3.94	0	2014-07-10	6281	0	5.27	0	0	0	47	54	156	0	22.1893	1	1	147	1	103	22.97	18.47	5.62	0	1.4	1	3.98
0	1.85556	22.2667	2014-08-06	6289	0	5.09	1	2012-10-07	6289	0	6.09	0	0	0	25	71	171	1	24.281	0	0	110	0	80	29.12	28.09	5.91	1	2.19	0.93	3.98
0	2.00278	24.0333	2014-05-08	6311	0	4.74	0	2012-05-17	6311	0	4.46	0	1	0	44	61	160	0	23.8281	0	0	120	0	80			3.41	0	1.37	1	1.79
0	5.15556	61.8667	2014-12-02	6316	0	5.27	0	2009-11-02	6316	0	4.8	0	0	0	26	56	170	0	19.3772	0	0	120	0	70	21.7	30.3	5.1	0	0.9	1.38	3.32
0	1.99722	23.9667	2015-05-21	6317	0	4.14	0	2013-06-01	6317	0	4.15	0	1	0	30	47	160	0	18.3594	0	0	90	0	60	18.87	15.76	4.02	0	1.29	1.08	2.35
0	3.43333	41.2	2015-12-24	6318	0	5.04	1	2012-08-05	6318	0	5.14	0	1	0	28	71.8	171	1	24.5546	0	0	124	0	79	59.26	31.44	4.49	1	4.05	0.78	1.87
0	0.469444	5.63333	2015-09-09	6322	0	4.41	0	2015-03-24	6322	0	4.81	0	0	0	28	70	170	1	24.2215	0	0	134	0	80	12.4	15.4	3.35	0	1.23	0.97	1.82
0	1.01667	12.2	2017-04-21	6339	0	4.56	0	2016-04-20	6339	0	4.47	0	0	0	24	80	173	1	26.7299	0	0	122	0	73	68.8	56.5	3.54	0	0.81	1.3	2.06
0	5.85278	70.2333	2014-09-26	6372	0	5.86	1	2008-12-19	6372	0	5.2	0	0	0	33	68	164	1	25.2826	0	0	110	0	70	13	20.7	4	0	0.6	0.74	3.02
0	2.04167	24.5	2016-10-23	6384	0	4.3	0	2014-10-19	6384	0	5.07	0	0	0	23	66	183	0	19.708	0	0	117	0	76	20.2	17.43	3.84	0	1.31	1.32	1.92
0	2.00278	24.0333	2016-07-04	6396	0	4.66	0	2014-07-14	6396	0	5.5	0	0	0	49	67	172	0	22.6474	1	0	133	1	91	31.46	31.44	5.28	1	2.19	1.57	2.71
0	2.47778	29.7333	2017-03-24	6407	0	5.29	0	2014-10-14	6407	0	4.9	0	0	0	48	80	174	1	26.4236	0	0	108	0	72	30.6	16.49	4.6	0	1.57	1.08	2.81
0	2.06389	24.7667	2017-01-05	6424	0	5.1	0	2014-12-24	6424	0	5.36	0	0	0	39	77	174	1	25.4327	1	1	140	1	100	25.1	21.6	4.87	1	1.89	1.05	2.66
0	0.994444	11.9333	2013-05-10	6437	0	4.32	0	2012-05-17	6437	0	4.79	0	1	0	38	55	163	0	20.7008	0	0	110	0	75			4.81	0	0.83	1.821	2.61
0	1.97778	23.7333	2016-10-11	6439	0	5.21	0	2014-10-30	6439	0	4.84	0	0	0	32	52	172	0	17.5771	0	0	106	0	79	8.4	14.5	4.13	0	0.65	1.41	2.23
0	3.95833	47.5	2016-09-01	6440	0	4.21	0	2012-10-07	6440	0	4.37	0	1	0	26	49	158	0	19.6283	0	0	100	0	75	20.65	15.99	4.84	0	0.81	1.59	2.88
0	1.34722	16.1667	2011-12-16	6449	0	5.45	0	2010-08-18	6449	0	4.61	0	0	0	48	80	160	1	31.25	0	0	120	0	80	19.15	20.77	4.81	1	2.18	1.93	1.89
0	3.68889	44.2667	2014-11-19	6453	0	4.4	0	2011-04-01	6453	0	4.82	0	1	0	28	46	164	0	17.1029	0	0	112	0	72	28.35	21.41	3.69	0	1.06	1.55	1.66
0	3.51667	42.2	2017-03-17	6511	0	5.33	0	2013-09-28	6511	0	4.07	0	1	0	46	68	168	1	24.093	0	0	126	0	75			5.12	0	1.09	2.43	2.19
0	5.96111	71.5333	2017-03-06	6523	0	4.83	0	2011-04-21	6523	0	5.02	0	1	0	23	48	158	0	19.2277	0	0	97	0	66			3.42	0	1.19	1.06	1.82
0	2.63889	31.6667	2017-02-28	6531	0	5.69	0	2014-07-24	6531	0	5.5	0	1	0	47	50	165	0	18.3655	0	0	97	0	73	20.09	15.37	4.65	0	1.3	1.08	2.98
0	2.02222	24.2667	2016-10-23	6542	0	4.14	0	2014-10-26	6542	0	4.25	0	1	0	24	48	147	0	22.213	0	0	133	0	80	19.57	12.89	4.33	0	1.19	1.1	2.69
0	1.36111	16.3333	2016-08-13	6554	0	3.93	0	2015-04-11	6554	0	5.01	0	0	0	23	71	178	0	22.4088	0	0	120	0	84	22.93	18.37	3.82	0	0.78	1.35	2.12
0	1.78889	21.4667	2013-07-25	6564	0	4.91	1	2011-10-20	6564	0	5.12	0	0	0	27	85	175	1	27.7551	0	0	119	0	75	21.02	26.31	5.19	0	1.04	1.855	2.86
0	0.752778	9.03333	2015-08-06	6579	0	4.13	0	2014-11-08	6579	0	5.68	0	1	0	31	56	156	0	23.0112	0	0	122	0	83	15.58	11.88	3.15	0	0.82	0.93	1.85
0	1.86111	22.3333	2014-08-16	6583	0	5.12	0	2012-10-15	6583	0	5.59	0	0	0	35	73	173	1	24.3911	0	0	105	0	70	28.74	20.32	4.02	0	1.27	1.21	2.23
0	1.66111	19.9333	2016-04-11	6584	0	4.95	1	2014-08-22	6584	0	5.15	0	1	0	29	57	168	0	20.1956	0	0	105	0	70	12.69	12.06	5.08	1	2.4	1.2	2.79
0	0.994444	11.9333	2013-05-10	6623	0	4.69	0	2012-05-17	6623	0	4.61	0	1	0	37	67	168	0	23.7387	0	0	100	0	60			6.07	1	2.01	1.37	3.79
0	1.87778	22.5333	2014-08-14	6627	0	4.54	1	2012-10-07	6627	0	4.08	0	0	0	31	80	169	1	28.0102	1	1	140	1	100	30.86	17.54	6.22	0	1.76	1.21	4.21
0	2.08056	24.9667	2013-04-19	6631	0	5.7	0	2011-04-01	6631	0	5.71	0	0	0	26	60	176	0	19.3698	0	0	109	0	72	23.11	21.24	3.51	0	0.81	1.07	2.07
0	4.25556	51.0667	2017-03-06	6640	0	5.04	0	2012-12-25	6640	0	5.34	0	0	0	24	70	178	0	22.0932	0	0	125	0	85	25.69	21.12	3.53	0	0.74	0.9	2.29
0	0.994444	11.9333	2013-05-10	6653	0	5.35	0	2012-05-17	6653	0	4.3	0	1	1	50	54	150	1	24	1	1	140	1	90			5.68	1	2.46	1.814	2.75
0	0.994444	11.9333	2013-05-10	6658	0	4.3	0	2012-05-17	6658	0	5	0	1	0	37	62	164	0	23.0518	0	0	105	0	70			4.32	0	0.97	1.64	2.24
0	2.025	24.3	2016-09-08	6663	0	4.88	0	2014-09-10	6663	0	4.4	0	0	0	27	76	180	0	23.4568	0	0	133	0	80	13.9	23.6	4.5	0	1.3	1.12	2.65
0	1.52222	18.2667	2015-03-26	6678	0	5.52	0	2013-09-24	6678	0	4.94	0	0	0	45	53	163	0	19.9481	0	0	131	0	74			4.45	0	0.84	1.63	2.44
0	1.68889	20.2667	2016-04-29	6682	0	4.55	0	2014-08-30	6682	0	5.43	0	1	0	37	58	154	1	24.4561	1	0	133	1	90	20.9	18.63	4.9	0	0.73	1.58	2.99
0	5.34444	64.1333	2016-12-07	6688	0	4.14	0	2011-09-01	6688	0	5.36	0	0	0	25	80	180	1	24.6914	0	0	105	0	80	28.66	22.2	3.91	0	1.14	1.14	2.25
0	2.39444	28.7333	2017-04-07	6713	0	4.81	0	2014-11-27	6713	0	4.2	0	0	0	33	82	176	1	26.4721	1	1	162	1	100	10.32	10.87	4.06	1	1.91	1.45	1.74
0	2.06667	24.8	2016-08-24	6714	0	4.63	0	2014-08-11	6714	0	4.49	0	1	0	31	59	157	0	23.9361	0	0	133	0	71	31	23	4.42	0	1.69	1.39	2.48
0	2.00833	24.1	2017-03-09	6721	0	4.55	0	2015-03-17	6721	0	5.51	0	1	0	27	65	160	1	25.3906	1	0	127	1	90	8.5	10.3	3.63	0	0.92	1.17	1.72
0	0.894444	10.7333	2017-02-15	6735	0	5.06	0	2016-03-30	6735	0	4.46	0	1	0	44	56	160	0	21.875	0	0	109	0	71	13.6	18.5	4.07	0	0.53	1.84	2.26
0	5.92222	71.0667	2016-09-29	6743	0	5.01	0	2010-11-28	6743	0	5.9	0	0	0	30	65	175	0	21.2245	0	0	100	0	60			4.1	0	0.7	1.91	1.91
0	1.91389	22.9667	2012-11-23	6749	0	4.84	0	2011-01-04	6749	0	5.1	0	1	0	38	62	165	0	22.7732	0	0	116	0	82	14.7	17.6	4.9	0	0.9	2.53	1.93
0	1.73889	20.8667	2016-04-19	6754	0	4.2	0	2014-08-02	6754	0	5.48	0	1	0	34	56	158	0	22.4323	0	0	102	0	75	20.4	19.89	3.17	0	1.03	1	1.7
0	0.972222	11.6667	2012-02-13	6763	0	5.27	0	2011-02-28	6763	0	5.7	0	0	0	25	58	163	0	21.83	0	0	102	0	68	20.4	19	5.6	0	1.2	1.17	3.86
0	1.71111	20.5333	2016-05-07	6773	0	4.49	0	2014-08-30	6773	0	4.72	0	1	0	21	54	162	0	20.5761	0	0	109	0	67	17.83	15.18	4.76	0	0.84	2	2.38
0	5.47778	65.7333	2017-04-20	6780	0	4.33	0	2011-11-26	6780	0	4.91	0	1	0	38	52	160	0	20.3125	0	0	114	0	71	16.23	16.33	7.45	0	0.86	2.262	4.8
0	1.73056	20.7667	2016-04-28	6782	0	4.32	0	2014-08-14	6782	0	5.45	0	0	0	39	66	172	0	22.3094	0	0	132	0	71	20.38	16.84	5.48	0	0.98	1.61	3.42
0	1.43889	17.2667	2010-04-15	6808	0	5.8	0	2008-11-13	6808	0	4.54	0	1	0	24	55	160	0	21.4844	0	0	105	0	65	14	15.59	5.87	0	1.55	1.34	3.82
0	3.58333	43	2013-05-15	6829	0	4.27	0	2009-11-02	6829	0	3.9	0	1	0	25	59	162	0	22.4813	0	0	110	0	70	15	16.3	4.4	0	0.4	1.6	2.56
0	1.22222	14.6667	2016-10-09	6830	0	5.03	0	2015-07-27	6830	0	4.74	0	0	0	26	80	180	1	24.6914	0	0	128	0	81	77.2	80.5	5.1	0	1.69	1.23	3.19
0	2.03889	24.4667	2016-07-11	6840	0	4.33	0	2014-07-08	6840	0	4.73	0	0	1	56	50	158	0	20.0288	1	1	168	1	102	18.01	20.62	5.25	1	3.56	1.23	2.4
0	1.43889	17.2667	2010-04-15	6842	0	5.9	1	2008-11-13	6842	0	4.56	0	1	0	34	57	157	0	23.1247	0	0	90	0	60	8.47	19.67	4.91	0	1.18	1.61	2.76
0	5.48611	65.8333	2017-03-17	6843	0	5.08	0	2011-10-20	6843	0	5.09	0	1	0	35	56	158	0	22.4323	0	0	115	0	76	20.2	19.99	4.25	0	0.91	1.57	2.27
0	1.98333	23.8	2016-06-02	6846	0	4.13	0	2014-06-19	6846	0	4.96	0	0	0	30	55	173	0	18.3768	0	0	117	0	68	23.36	18.17	3.68	0	1.8	0.95	1.91
0	1.275	15.3	2016-07-26	6879	0	5.32	0	2015-04-24	6879	0	5.5	0	0	0	24	68	184	0	20.0851	0	0	115	0	59	20.65	23.97	3.26	0	0.8	1.59	1.31
0	7.50833	90.1	2017-03-28	6895	0	5.46	1	2009-11-02	6895	0	4	0	0	0	23	74	176	0	23.8895	0	0	120	0	80	20.9	21.9	3.7	0	0.8	1.52	1.8
0	1.08889	13.0667	2016-10-25	6899	0	5.36	0	2015-09-29	6899	0	4.6	0	0	0	25	64	174	0	21.1389	0	0	92	0	60	14.3	18.9	4.36	0	0.67	1.17	2.5
0	1.71389	20.5667	2016-05-06	6904	0	4.37	0	2014-08-28	6904	0	5.29	0	1	0	44	55	157	0	22.3133	0	0	114	0	77	20.05	18.46	4.69	0	1.72	1.2	2.71
0	2.05278	24.6333	2013-09-09	6916	0	5.7	0	2011-09-01	6916	0	4.9	0	0	0	27	80	178	1	25.2493	1	1	159	1	100	17.14	19.33	3.95	0	0.75	0.75	2.86
0	2.08056	24.9667	2013-04-19	6943	0	4.64	0	2011-04-01	6943	0	5.3	0	1	0	24	48	150	0	21.3333	0	0	114	0	68	20	13.2	3.8	0	0.7	0.99	2.51
0	5.80278	69.6333	2016-06-03	6964	0	4.66	0	2010-09-14	6964	0	4.7	0	0	0	29	51	170	0	17.6471	0	0	110	0	70	20	21.7	4.6	0	1	1.52	2.63
0	6.81667	81.8	2016-07-22	6965	0	4.36	0	2009-11-02	6965	0	5	0	0	0	26	75	180	0	23.1481	0	0	130	0	80	36.1	29.1	3	0	0.6	0.97	1.76
0	2.15	25.8	2014-10-17	6968	0	6.03	0	2012-09-03	6968	0	5.22	0	0	0	24	71	168	1	25.1559	0	0	124	0	80	19.06	15.78	4	0	0.57	1.5	2.24
0	0.780556	9.36667	2015-04-01	6975	0	4.76	0	2014-06-24	6975	0	4.86	0	1	0	35	73	164	1	27.1416	0	0	93	0	64	15.94	12.05	4.53	0	0.83	1.27	2.88
0	5.28333	63.4	2016-10-10	7002	0	4.56	0	2011-07-27	7002	0	5.27	0	0	0	29	69	170	0	23.8754	0	0	107	0	64			3.86	0	0.79	1.34	2.16
0	0.913889	10.9667	2017-04-21	7003	0	4.71	0	2016-05-27	7003	0	4.51	0	0	0	33	63	164	0	23.4236	0	0	99	0	66	30.1	23.8	4.37	0	1.14	1.64	2.17
0	2.32222	27.8667	2016-12-08	7007	0	5.2	0	2014-08-25	7007	0	4.35	0	1	0	28	50	157	0	20.2848	0	0	116	0	83	16.9	17.3	4.5	0	0.71	1.19	2.83
0	2.00278	24.0333	2014-05-08	7062	0	5.57	0	2012-05-17	7062	0	5.02	0	1	0	36	50	155	0	20.8117	0	0	120	0	80			4.92	0	0.66	1.926	2.69
0	5.90833	70.9	2017-03-14	7063	0	4.39	0	2011-05-18	7063	0	5	0	1	0	33	56	166	0	20.3223	0	0	111	0	72			4.62	0	0.8	1.4	2.86
0	1.27778	15.3333	2016-07-18	7070	0	4.45	0	2015-04-15	7070	0	5.01	0	0	0	26	55	174	0	18.1662	0	0	107	0	80	17.95	16.44	4.12	0	1.04	0.99	2.66
0	1.27222	15.2667	2016-07-18	7071	0	5.17	0	2015-04-17	7071	0	5.27	0	0	0	25	75	173	1	25.0593	0	0	108	0	69	24.11	11.55	3.87	0	0.49	1.26	2.39
0	5.89167	70.7	2017-03-20	7079	0	5.2	0	2011-05-30	7079	0	5.77	0	0	0	44	62	162	0	23.6244	0	0	115	0	70			4.73	0	0.88	2.22	2.11
0	2.71667	32.6	2016-06-02	7081	0	5.41	0	2013-09-28	7081	0	5.16	0	1	0	42	65	159	1	25.711	1	1	180	1	124			4.62	0	1.13	0.97	3.14
0	0.994444	11.9333	2013-05-10	7084	0	4.64	0	2012-05-17	7084	0	4.49	0	1	0	38	54	155	0	22.4766	0	0	100	0	65			4.79	0	1.13	1.19	3.09
0	0.494444	5.93333	2013-05-02	7099	0	5.43	0	2012-11-05	7099	0	4.94	0	0	0	24	68	182	0	20.5289	0	0	125	0	80	17.7	16.83	3.08	0	0.71	0.85	1.91
0	0.394444	4.73333	2016-10-27	7128	0	5.77	0	2016-06-07	7128	0	4.49	0	1	0	47	62	159	1	24.5243	0	0	131	0	72	10.7	15.7	2.75	0	1.16	0.96	1.79
0	0.994444	11.9333	2013-05-10	7143	0	5.35	0	2012-05-17	7143	0	4.71	0	1	0	33	55	154	0	23.1911	1	1	149	1	97			4.09	0	1.11	1.24	2.35
0	4.58056	54.9667	2016-08-26	7148	0	5.74	0	2012-02-20	7148	0	5.43	0	0	0	28	55	170	0	19.0311	0	0	120	0	75	34.27	30.83	2.92	0	1.03	0.82	1.63
0	1.96111	23.5333	2016-06-02	7154	0	4.06	0	2014-06-27	7154	0	4.21	0	0	0	27	79	178	1	24.9337	0	0	116	0	74	20.5	16.02	3.92	0	1.54	0.96	2.26
0	1.28333	15.4	2016-08-04	7156	0	4.84	1	2015-04-30	7156	0	4.61	0	0	0	28	71	171	1	24.281	0	0	134	0	86	27.64	12.25	3.77	0	1.77	1	1.97
0	0.994444	11.9333	2013-05-10	7178	0	5.17	0	2012-05-17	7178	0	6.2	0	1	0	43	62	158	1	24.8358	0	0	120	0	80			3.91	0	0.55	1.5	2.16
0	5.94167	71.3	2017-03-24	7216	0	4.97	0	2011-05-16	7216	0	5.55	0	0	0	29	80	177	1	25.5354	0	0	119	0	61			4.3	0	1.77	0.8	2.7
0	0.391667	4.7	2015-08-11	7227	0	4.79	0	2015-03-23	7227	0	5.06	0	0	0	27	68	179	0	21.2228	0	0	105	0	68	11.5	13.2	2.97	0	1.1	0.99	1.63
0	5.26667	63.2	2016-11-09	7229	0	5.1	0	2011-09-01	7229	0	5.14	0	0	0	23	73	174	1	24.1115	0	0	134	0	73	38.12	20.07	3.51	0	1.01	1.13	1.92
0	1.25	15	2016-07-18	7241	0	5.08	0	2015-04-25	7241	0	5.63	0	0	0	24	59	176	0	19.047	0	0	120	0	73	26.44	16.13	4.15	0	0.71	1.24	2.59
0	1.69722	20.3667	2016-08-11	7242	0	4.86	1	2014-12-09	7242	0	5.34	0	0	0	23	67	180	0	20.679	0	0	119	0	77	15.1	17.2	4.44	0	1.35	1.3	2.55
0	1.63056	19.5667	2015-03-27	7267	0	4.82	0	2013-08-17	7267	0	4.66	0	1	1	50	75	159	1	29.6665	1	1	140	1	90	27.76	20.8	8.53	1	2.19	1.44	6.09
0	1.72222	20.6667	2016-04-15	7280	0	4.57	0	2014-08-04	7280	0	5.14	0	1	0	41	55	159	0	21.7555	0	0	119	0	73	24.2	13.9	3.99	1	3.72	1.09	1.21
0	1.99444	23.9333	2015-05-20	7283	0	4.42	0	2013-06-01	7283	0	5.14	0	1	0	38	53	152	0	22.9398	0	0	110	0	80	17.43	15.68	4.59	0	0.9	1.49	2.69
0	1.02222	12.2667	2012-09-03	7290	0	5.81	1	2011-09-01	7290	0	5.64	0	0	0	24	76	177	1	24.2587	0	0	122	0	83	20.55	28.04	5.75	0	0.75	2.04	3.37
0	3.77778	45.3333	2016-06-13	7292	0	4.78	0	2012-09-22	7292	0	5.19	0	1	0	24	59	162	0	22.4813	0	0	116	0	85	16.89	17.73	5.17	0	1.26	1.818	2.78
0	4.55278	54.6333	2015-08-25	7373	0	4.48	0	2011-02-28	7373	0	5.3	0	0	0	30	73	173	1	24.3911	0	0	104	0	67	33.1	20.6	4.5	0	0.6	1.34	2.88
0	5.175	62.1	2014-12-09	7377	0	5.31	1	2009-11-02	7377	0	4.8	0	0	0	25	87	180	1	26.8519	0	0	120	0	80	35.5	25.3	3.8	0	1	0.77	2.61
0	2.06111	24.7333	2016-04-23	7381	0	4.48	0	2014-04-12	7381	0	5.15	0	0	0	27	60	175	0	19.5918	0	0	111	0	79			4.23	0	1.2	1.05	2.12
0	1.19444	14.3333	2016-10-31	7386	0	4.89	0	2015-08-28	7386	0	3.9	0	0	0	26	66	170	0	22.8374	0	0	117	0	77	35.3	21.8	4.55	0	0.88	1.31	2.76
0	0.994444	11.9333	2013-05-10	7431	0	5.12	0	2012-05-17	7431	0	4.76	0	1	0	32	58	163	0	21.83	0	0	90	0	55			4.15	1	1.88	0.85	2.45
0	3.73889	44.8667	2017-02-06	7435	0	5.31	0	2013-06-01	7435	0	5.4	0	0	0	31	72	167	1	25.8166	0	0	115	0	75	34.14	23.11	5.8	0	1.44	1.49	3.66
0	1.71944	20.6333	2016-04-15	7438	0	4.76	0	2014-08-05	7438	0	4.89	0	1	0	31	68	162	1	25.9107	0	0	114	0	73	17.91	10.29	4.4	0	1.59	1.06	2.62
0	6.15278	73.8333	2015-11-26	7440	0	4.67	0	2009-11-02	7440	0	5.1	0	0	0	25	66	178	0	20.8307	0	0	110	0	70	14.6	24.9	4.6	0	1	1.14	3
0	1.31111	15.7333	2016-07-28	7448	0	4.64	0	2015-04-13	7448	0	4.98	0	0	0	25	66	187	0	18.8739	0	0	119	0	78	16.65	17.15	4.15	0	0.68	1.44	2.4
0	1.22222	14.6667	2016-10-26	7451	0	4.63	0	2015-08-13	7451	0	4	0	0	0	23	62	170	0	21.4533	0	0	113	0	74	19.2	17.8	2.83	0	0.77	1.23	1.28
0	2.08056	24.9667	2013-04-19	7463	0	5.06	1	2011-04-01	7463	0	5.58	0	0	0	28	72	170	1	24.9135	1	0	131	1	90	28.15	28.52	4.52	1	2.66	1.02	2.29
0	1.13889	13.6667	2016-10-24	7479	0	4.43	0	2015-09-10	7479	0	4.2	0	1	0	23	50	166	0	18.1449	0	0	116	0	79	10	15	4.29	0	1.04	1.69	2.98
0	3.97778	47.7333	2016-09-08	7508	0	5.02	1	2012-10-07	7508	0	5.79	0	0	0	28	86	177	1	27.4506	1	0	135	1	100	35.58	26.27	6.32	0	1.44	1	4.67
0	0.305556	3.66667	2017-04-12	7510	0	4.76	0	2016-12-23	7510	0	4.5	0	0	0	29	78	175	1	25.4694	0	0	108	0	77	20.58	27	6.22	1	1.88	1.28	4.31
0	5.86111	70.3333	2014-09-29	7521	0	4.78	0	2008-12-19	7521	0	5.2	0	1	0	32	50	160	0	19.5312	0	0	125	0	75	10.4	18	4.1	0	0.7	1.48	2.33
0	4.84444	58.1333	2016-05-24	7525	0	3.96	0	2011-08-15	7525	0	5.83	0	0	0	30	60	162	0	22.8624	0	0	123	0	82			3.78	0	0.82	1.77	1.64
0	5.80556	69.6667	2014-07-23	7527	0	4.68	1	2008-11-01	7527	0	4.37	0	0	0	25	70	173	0	23.3887	0	0	120	0	80	25	24	5.11	0	1.18	1.41	3.17
0	1.81389	21.7667	2014-12-17	7552	0	4.89	0	2013-03-04	7552	0	5.29	0	0	0	29	83	176	1	26.7949	1	1	144	1	94	17.84	24.88	5.19	0	1.12	1.701	2.98
0	2.09167	25.1	2016-08-30	7554	0	5.33	0	2014-08-08	7554	0	4.73	0	0	0	29	85	171	1	29.0688	1	0	136	1	96	49	30	3.93	0	0.69	1.23	2.52
0	4.35	52.2	2015-08-04	7572	0	4.39	1	2011-04-21	7572	0	4.78	0	0	0	27	62	176	0	20.0155	0	0	105	0	70			4.52	0	1.17	1.13	2.86
0	6.42222	77.0667	2017-04-27	7584	0	4.71	0	2010-12-28	7584	0	5.6	0	1	0	23	50	168	0	17.7154	0	0	94	0	58			3.1	0	0.7	2.21	0.58
0	5.58056	66.9667	2016-10-20	7592	0	4.77	0	2011-04-21	7592	0	5.55	0	0	0	21	73	180	0	22.5309	0	0	116	0	65			3.39	0	0.56	0.92	2.22
0	1.37778	16.5333	2016-08-23	7594	0	4.83	0	2015-04-15	7594	0	4.72	0	0	0	24	68	173	0	22.7204	0	0	127	0	74	20.77	18.94	4.85	0	1.4	1.06	3.15
0	1.19167	14.3	2016-11-11	7607	0	5.59	0	2015-09-09	7607	0	5.14	0	0	0	28	68	170	0	23.5294	1	0	131	1	90	20	18	5.98	0	1.69	1.21	4.06
0	1.14722	13.7667	2016-10-18	7609	0	4.79	0	2015-09-01	7609	0	4.63	0	1	0	27	67	167	1	24.0238	0	0	94	0	56	15	12	4.07	0	0.65	1.49	2.28
0	5.32778	63.9333	2016-12-01	7628	0	4.26	0	2011-09-01	7628	0	4.47	0	0	0	28	62	169	0	21.7079	0	0	120	0	74	20.98	22.07	3.96	0	0.67	1.3	2.36
0	4.85278	58.2333	2016-11-18	7634	0	4.84	0	2012-02-06	7634	0	4.79	0	0	0	27	60	172	0	20.2812	0	0	125	0	80	30.84	38.99	3.42	1	1.87	0.83	1.74
0	2.08333	25	2016-12-29	7635	0	5.66	1	2014-12-10	7635	0	5.27	0	0	0	29	83	173	1	27.7323	0	0	133	0	79	25.7	15.9	5.41	1	3.25	0.88	3.39
0	5.31944	63.8333	2016-11-28	7641	0	4.72	0	2011-09-01	7641	0	5.11	0	0	0	25	78	177	1	24.8971	0	0	120	0	84	33.05	26.76	3.85	0	1.35	1.36	1.88
0	0.419444	5.03333	2015-08-22	7642	0	4.69	1	2015-03-24	7642	0	5.38	0	0	0	29	80	170	1	27.6817	0	0	122	0	76	17	21.1	3.9	1	5.23	0.93	1.65
0	1.03611	12.4333	2016-12-29	7647	0	4.53	0	2015-12-22	7647	0	4.2	0	1	0	29	66	162	1	25.1486	0	0	92	0	50	25.5	21.5	3.22	0	0.53	1.18	1.72
0	0.991667	11.9	2016-12-26	7649	0	4.33	0	2016-01-04	7649	0	4.44	0	1	0	29	52	163	0	19.5717	0	0	110	0	70	21.6	24.3	3.95	0	0.63	1.76	1.85
0	3.21944	38.6333	2014-07-18	7655	0	5.23	0	2011-05-16	7655	0	5.87	0	0	0	24	75	175	1	24.4898	0	0	107	0	68	18.32	22.88	4.04	0	1.25	1.24	2.23
0	2.08056	24.9667	2013-04-19	7658	0	4.92	0	2011-04-01	7658	0	5.52	0	0	0	22	68	174	0	22.46	0	0	118	0	78	25.17	16.82	3.6	0	0.55	1.17	2.18
0	0.988889	11.8667	2017-02-14	7667	0	4.66	0	2016-02-24	7667	0	4.5	0	0	0	26	60	170	0	20.7612	0	0	114	0	65	40	29.4	3.16	0	0.72	1.14	1.74
0	1.075	12.9	2015-12-09	7669	0	4.04	1	2014-11-17	7669	0	5.03	0	0	0	24	75	180	0	23.1481	0	0	138	0	68	26	15.68	5.71	1	1.88	1.21	3.65
0	1.01111	12.1333	2016-11-25	7672	0	4.88	0	2015-11-27	7672	0	4.67	0	0	0	24	75	176	1	24.2123	0	0	122	0	77	17	18	3.83	0	0.54	1.38	2.56
0	2.08056	24.9667	2013-04-19	7696	0	5.21	0	2011-04-01	7696	0	6.2	0	0	0	31	79	181	1	24.114	0	0	120	0	76	23.49	15.28	4.83	0	1.42	0.87	3.31
0	2.01389	24.1667	2017-04-07	7728	0	5.01	0	2015-04-13	7728	0	4.62	0	0	0	24	70	185	0	20.4529	0	0	117	0	69	18.43	20.68	3.93	0	0.57	1.15	2.52
0	1.63611	19.6333	2016-08-10	7730	0	5.14	0	2014-12-30	7730	0	4.72	0	1	0	24	55	167	0	19.721	0	0	113	0	72	6.1	12	2.86	0	0.5	1.13	1.23
0	3.94167	47.3	2012-09-22	7758	0	5.1	0	2008-11-03	7758	0	4.54	0	0	0	26	61	172	0	20.6193	0	0	120	0	70	6.53	20.77	4.13	0	0.4	2.13	1.82
0	0.972222	11.6667	2012-02-13	7759	0	5.37	0	2011-02-28	7759	0	5.9	0	0	0	26	73	180	0	22.5309	0	0	122	0	75	22.6	21.4	4.3	0	0.8	1.62	2.3
0	5.35556	64.2667	2016-12-11	7768	0	5.08	0	2011-09-01	7768	0	5.76	0	0	0	27	56	172	0	18.9292	0	0	124	0	83	17.29	21.5	5.04	0	0.86	1.8	2.85
0	2.18333	26.2	2014-09-03	7792	0	3.99	1	2012-07-09	7792	0	4.49	0	0	0	29	73	173	1	24.3911	0	0	118	0	81			4.38	0	1.04	1.39	2.52
0	5.75833	69.1	2016-08-31	7793	0	4.86	1	2010-12-28	7793	0	5.9	0	1	0	26	72	160	1	28.125	0	0	117	0	73			5.4	1	3.5	1.93	1.89
0	0.352778	4.23333	2015-07-28	7794	0	4.56	1	2015-03-23	7794	0	5.62	0	1	0	29	65	164	1	24.1672	1	1	145	1	98	21.7	17.1	5.11	1	1.85	1.06	3.09
0	1.95278	23.4333	2016-08-23	7795	0	4.51	0	2014-09-20	7795	0	4.45	0	0	0	27	80	170.5	1	27.5195	1	1	142	0	87	51.6	34.92	4.57	0	1.55	1.11	2.76
0	0.977778	11.7333	2016-08-05	7798	0	4.91	0	2015-08-19	7798	0	4.41	0	1	0	25	55	160	0	21.4844	0	0	113	0	77	10.1	14.5	3.64	0	0.46	0.97	2.23
0	1.3	15.6	2016-07-19	7804	0	4.13	0	2015-04-08	7804	0	4.56	0	0	0	22	64	176	0	20.6612	0	0	108	0	67	19.67	14.64	4.12	0	0.89	1.44	2.28
0	1.85556	22.2667	2014-08-06	7843	0	4.77	1	2012-10-07	7843	0	5.07	0	0	0	31	81	182	1	24.4536	0	0	115	0	70	46.64	35.06	5.88	1	1.98	1.33	3.65
0	0.941667	11.3	2011-04-12	7846	0	5.9	1	2010-05-08	7846	0	5.7	0	0	0	27	68	175	0	22.2041	0	0	100	0	70	37.8	12.3	6.6	0	1.8	1.97	3.86
0	0.447222	5.36667	2017-03-22	7860	0	4.43	0	2016-10-12	7860	0	4.32	0	0	0	30	72.4	176.5	0	23.2407	0	0	127	0	72	9.61	13.57	3.64	0	0.78	1.26	2.15
0	2.08056	24.9667	2013-04-19	7861	0	5.31	0	2011-04-01	7861	0	5.18	0	0	0	24	76	182	0	22.9441	0	0	126	0	80	25.05	17.66	3.56	0	1.18	0.76	2.26
0	1.86944	22.4333	2017-03-23	7863	0	4.61	0	2015-05-20	7863	0	5.37	0	0	0	28	58	170	0	20.0692	0	0	116	0	85	10.8	14.3	4.12	0	0.94	1.06	2.74
0	1.98611	23.8333	2017-03-10	7864	0	4.47	0	2015-03-26	7864	0	4.8	0	1	0	28	59	160	0	23.0469	0	0	132	0	82	34.3	20.5	4.37	0	0.83	1.32	2.41
0	1.32222	15.8667	2016-08-08	7865	0	4.93	0	2015-04-20	7865	0	5.22	0	0	0	27	80	186	0	23.1241	0	0	118	0	57	44.8	28.04	3.4	0	1.19	1	1.86
0	1.64444	19.7333	2016-11-08	7868	0	4.02	1	2015-03-27	7868	0	5.14	0	1	0	26	67	165	1	24.6097	0	0	119	0	71	18.4	14.8	3.68	0	1.33	0.92	2.21
0	1.36111	16.3333	2016-08-10	7872	0	4.53	0	2015-04-08	7872	0	4.76	0	0	0	26	77	182	0	23.246	0	0	131	0	81	23.61	18.13	4	0	0.58	1.24	2.5
0	4.00278	48.0333	2017-03-30	7873	0	5.47	0	2013-04-19	7873	0	5.37	0	0	0	24	72	180	0	22.2222	0	0	119	0	80	30.34	24.48	3.36	0	0.63	1.32	1.75
0	4.23611	50.8333	2016-06-14	7874	0	4.44	1	2012-04-11	7874	0	5.04	0	1	0	23	46	152	0	19.91	0	0	112	0	59			5.08	0	0.58	1.9	2.92
0	2.24167	26.9	2017-02-24	7875	0	5.28	0	2014-12-10	7875	0	5.37	0	0	0	25	65	170	0	22.4913	0	0	123	0	69	30.3	22.1	3.85	0	0.9	1.05	2.1
0	0.797222	9.56667	2015-06-24	7877	0	4.54	0	2014-09-10	7877	0	5.52	0	0	0	24	71	179	0	22.1591	0	0	121	0	80	32.4	20.9	7.34	0	1.26	1.39	5.14
0	0.1	1.2	2016-11-28	7880	0	5.49	0	2016-10-23	7880	0	4.67	0	0	0	26	74	174	1	24.4418	0	0	119	0	76	17.5	18.66	4.16	0	0.76	1.08	2.8
0	0.344444	4.13333	2014-11-15	7886	0	4.64	0	2014-07-14	7886	0	5.58	0	0	0	22	75	173	1	25.0593	0	0	128	0	76	27.27	16.55	4.81	0	1.64	1.18	2.88
0	5.575	66.9	2017-04-07	7911	0	4.92	0	2011-10-09	7911	0	4.96	0	0	0	26	75	180	0	23.1481	1	1	145	1	95			3.37	0	1.07	1.243	1.64
0	1.40278	16.8333	2017-01-05	7917	0	4.99	0	2015-08-19	7917	0	4.73	0	1	0	26	61	162	0	23.2434	0	0	117	0	79	13.2	16.5	3.75	0	0.87	1.57	1.76
0	1.16944	14.0333	2010-05-08	7924	0	5.5	0	2009-03-13	7924	0	5.4	0	0	0	25	62	172	0	20.9573	0	0	100	0	70	24	19.9	4.4	0	1.2	1.59	2.29
0	3.23333	38.8	2016-06-08	7937	0	5	0	2013-04-01	7937	0	5.85	0	0	0	24	56	171	0	19.1512	0	0	106	0	75	24.6	23.63	4.59	0	1.5	1.1	2.81
0	1.375	16.5	2016-08-16	7938	0	4.58	0	2015-04-09	7938	0	5.23	0	0	0	26	71	174	0	23.4509	0	0	123	0	79	25	21.38	4.14	0	0.74	1.1	2.7
0	3.58333	43	2013-05-15	7952	0	5	0	2009-11-02	7952	0	5.2	0	0	0	22	60	171	0	20.5191	0	0	100	0	60	25	26.4	3.9	0	1.2	1.24	2.08
0	5.68611	68.2333	2016-12-22	7988	0	4.79	0	2011-05-16	7988	0	5.09	0	1	0	25	50	162	0	19.052	0	0	100	0	54			3.68	0	0.85	1.08	2.21
0	4.00278	48.0333	2017-03-30	7991	0	4.65	0	2013-04-19	7991	0	6.11	0	0	0	25	62	163	0	23.3355	0	0	120	0	71	30.9	15.7	4.23	0	1.34	0.97	2.65
0	5.21944	62.6333	2016-12-08	7995	0	5.11	0	2011-10-17	7995	0	5.28	0	0	0	21	110	182	1	33.2085	1	1	142	0	89			4.19	1	2.33	0.72	2.41
0	1.78056	21.3667	2016-10-21	7997	0	4.12	0	2015-01-19	7997	0	5.92	0	1	0	23	58	164	0	21.5645	0	0	136	0	86	21.8	20.4	4.9	0	0.71	1	3.22
0	1.31944	15.8333	2016-08-15	8012	0	5.21	0	2015-04-28	8012	0	5.21	0	0	0	27	76	179	0	23.7196	0	0	114	0	72	27.21	15.64	4.65	0	1.22	1.48	2.62
0	2.08056	24.9667	2013-04-19	8017	0	5.66	0	2011-04-01	8017	0	6	0	0	0	21	64	173	0	21.3839	0	0	113	0	74	27	19.2	4.2	0	1.1	0.87	2.86
0	1.075	12.9	2015-12-09	8024	0	3.9	0	2014-11-17	8024	0	4.11	0	0	0	21	72	174	0	23.7812	0	0	122	0	47	29.95	23.43	4.28	0	1.01	1.19	2.63
0	0.725	8.7	2015-07-27	8028	0	4.26	0	2014-11-08	8028	0	4.16	0	0	0	21	59	179	0	18.4139	0	0	124	0	72	24.16	17.23	3.17	0	0.63	0.91	1.97
0	2.04167	24.5	2016-12-20	8086	0	4.44	0	2014-12-16	8086	0	5.14	0	1	0	36	63	162	1	24.0055	0	0	135	0	72	9.8	15.9	4.98	0	1	1.67	2.51
0	4.10278	49.2333	2013-11-18	8093	0	5.43	1	2009-11-02	8093	0	4.8	0	0	0	25	75	173	1	25.0593	0	0	100	0	60	17.7	20.1	3.7	0	0.6	1.02	2.39
0	0.752778	9.03333	2015-03-25	8094	0	5.18	0	2014-06-27	8094	0	4.4	0	1	0	29	56	160	0	21.875	0	0	105	0	71	7	11	3.37	0	1.4	1.13	1.55
0	1.62222	19.4667	2013-05-15	8099	0	5.09	1	2011-10-09	8099	0	5.39	0	0	0	25	70	180	0	21.6049	0	0	125	0	70			3.93	0	1.37	1.61	1.7
0	1.63611	19.6333	2016-08-10	8112	0	5.23	0	2014-12-30	8112	0	4.73	0	1	0	24	64	177	0	20.4284	0	0	120	0	77	8.8	12.8	4.26	0	0.7	1.35	2.25
0	0.102778	1.23333	2016-11-29	8158	0	4.11	0	2016-10-23	8158	0	4.37	0	0	0	25	61	177	0	19.4708	0	0	129	0	68	13.24	16.35	3.88	0	0.76	1.38	2.23
0	0.591667	7.1	2015-03-26	8177	0	5.68	0	2014-08-25	8177	0	4.87	0	0	0	30	73	175	0	23.8367	0	0	109	0	68	14.7	13	3.9	0	0.96	1.12	2.16
0	4.12222	49.4667	2012-11-01	8180	0	6	1	2008-10-09	8180	0	4.54	0	0	0	23	72	178	0	22.7244	0	0	100	0	70	26.53	25	6.09	0	1.21	0.99	4.56
0	1.84444	22.1333	2014-08-27	8188	0	4.2	0	2012-11-01	8188	0	5.45	0	0	0	25	64	178	0	20.1995	0	0	120	0	80			4.17	0	1.29	0.92	2.66
0	0.280556	3.36667	2014-11-22	8191	0	4.72	0	2014-08-13	8191	0	4.69	0	1	0	26	40	157	0	16.2278	0	0	98	0	60	21.94	14.59	4.09	0	1.4	1.37	2.08
0	2.37778	28.5333	2017-03-31	8198	0	4.55	0	2014-11-26	8198	0	5.32	0	0	0	24	75	177	0	23.9395	0	0	109	0	64	25	13.87	5.51	0	0.81	1.99	3.15
0	6.80833	81.7	2016-07-19	8269	0	5.01	0	2009-11-02	8269	0	4.5	0	0	0	22	74	178	0	23.3556	1	1	140	0	80	24.8	27.1	4.4	0	0.7	1.55	2.54
0	1.35	16.2	2016-08-12	8270	0	4.45	0	2015-04-14	8270	0	5.13	0	0	0	25	67	173	0	22.3863	0	0	110	0	58	19.09	16.22	4.11	0	1.34	0.98	2.52
0	3.25	39	2016-07-28	8271	0	5.25	0	2013-05-15	8271	0	4.67	0	0	0	23	61	175	0	19.9184	0	0	108	0	74	25.1	27.59	3.71	0	0.65	0.88	2.53
0	2.15	25.8	2016-11-29	8314	0	4.95	0	2014-10-17	8314	0	4.58	0	0	0	22	58	174	0	19.1571	0	0	113	0	72	21.7	9.81	3.99	0	0.64	1.19	2.51
0	4.89444	58.7333	2017-03-14	8318	0	5.56	0	2012-05-17	8318	0	4.53	0	1	0	35	61	162	0	23.2434	0	0	115	0	80			4.15	0	1.41	0.94	2.57
0	2.00278	24.0333	2014-05-08	8371	0	5.34	0	2012-05-17	8371	0	5.28	0	1	0	46	51	160	0	19.9219	0	0	110	0	75			3.78	0	0.77	1.39	2.04
0	1.68056	20.1667	2016-04-23	8445	0	3.96	0	2014-08-27	8445	0	4.79	0	1	0	32	61	160	0	23.8281	0	0	128	0	72	22	31.7	3.55	0	0.84	1	2.17
0	2.51667	30.2	2012-10-07	8478	0	5.2	1	2010-04-15	8478	0	5.7	0	0	0	27	80	172	1	27.0416	0	0	100	0	60	25.4	30.9	4.3	0	0.7	1.88	2.08
0	2.47778	29.7333	2013-08-19	8500	0	5.11	0	2011-03-11	8500	0	5.3	0	1	0	39	52	150	0	23.1111	0	0	112	0	72	19.3	17.2	4.4	0	0.9	1.73	2.22
0	1.98611	23.8333	2016-06-23	8510	0	5.43	1	2014-07-09	8510	0	5.76	0	0	1	62	74	172	1	25.0135	1	1	166	1	95	20.87	30.05	6.49	1	2.22	1.16	4.32
0	1.98333	23.8	2016-06-25	8511	0	4.88	0	2014-07-12	8511	0	4.36	0	0	1	59	53	162	0	20.1951	0	0	104	0	65	28.15	22.41	4.68	0	1.62	1.04	2.9
0	2.76944	33.2333	2014-08-19	8516	0	5.51	1	2011-11-26	8516	0	5.04	0	0	0	40	69	174	0	22.7903	0	0	104	0	72	27.82	21.54	5.05	0	1.47	1.46	2.92
0	1.99167	23.9	2015-05-19	8522	0	4.25	0	2013-06-01	8522	0	4.27	0	1	0	38	58	159	0	22.9421	0	0	95	0	58	90.98	69.82	3.99	0	0.78	1.55	2.09
0	3.24722	38.9667	2016-07-27	8535	0	4.81	1	2013-05-15	8535	0	5.16	0	0	0	26	63	165	0	23.1405	0	0	124	0	82	23.94	25.54	5.51	0	1.8	1.41	3.28
0	2.03333	24.4	2016-09-10	8536	0	4.8	0	2014-09-09	8536	0	4.33	0	0	0	27	85	175	1	27.7551	0	0	119	0	70	25.3	26	4.54	0	0.87	1.16	2.85
0	3.73056	44.7667	2015-09-08	8541	0	5.2	0	2012-01-04	8541	0	3.98	0	1	0	23	66	176	0	21.3068	0	0	117	0	70	15.35	19.21	3.78	0	0.41	1.06	2.53
0	0.944444	11.3333	2016-08-24	8549	0	5.11	0	2015-09-19	8549	0	4.38	0	0	0	25	73	177	0	23.3011	0	0	105	0	65	14	13	4.67	0	1.69	1.25	2.97
0	3.38611	40.6333	2016-12-05	8550	0	5.26	0	2013-08-04	8550	0	5.35	0	1	0	23	62.9	154.5	1	26.3508	0	0	113	0	81	17.42	14.56	5.57	0	1.78	1.99	2.77
0	1.98611	23.8333	2017-04-07	8553	0	5.44	1	2015-04-23	8553	0	5.65	0	0	0	24	65	168	0	23.03	0	0	101	0	85	29.45	13.98	3.6	0	0.99	1.11	2.04
0	2.03056	24.3667	2016-09-09	8554	0	5.17	0	2014-09-09	8554	0	4.52	0	1	0	23	52	158	0	20.83	0	0	120	0	81	6.3	16.6	4.18	0	0.92	1.49	2.19
0	0.994444	11.9333	2013-05-10	8573	0	5.78	0	2012-05-17	8573	0	4.45	0	1	0	40	58	165	0	21.3039	0	0	105	0	60			3.59	0	0.77	1.33	1.91
0	0.994444	11.9333	2013-05-10	8577	0	5.49	0	2012-05-17	8577	0	4.8	0	1	0	38	66	167	0	23.6652	0	0	120	0	70			3.87	0	0.92	0.9	2.55
0	0.994444	11.9333	2013-05-10	8578	0	5.24	0	2012-05-17	8578	0	4.84	0	1	0	38	65	160	1	25.3906	0	0	115	0	75			4.04	0	0.84	0.99	2.67
0	2.00278	24.0333	2014-05-08	8582	0	4.84	0	2012-05-17	8582	0	5.33	0	1	0	36	60	157	1	24.3418	0	0	100	0	65			4.46	0	1.29	1.24	2.63
0	1.73333	20.8	2016-04-09	8585	0	5.18	0	2014-07-25	8585	0	5.38	0	1	0	35	58	150	1	25.7778	0	0	101	0	71	23.85	14.29	3.91	0	0.77	1.23	2.33
0	5.25278	63.0333	2016-11-04	8596	0	4.48	0	2011-09-01	8596	0	5.76	0	0	0	26	72	171	1	24.623	1	1	143	1	99	37.61	19.52	4.1	0	0.77	1.9	1.85
0	2.08889	25.0667	2016-10-10	8625	0	5.85	0	2014-09-19	8625	0	5.94	0	0	0	33	71	173	0	23.7228	0	0	97	0	60	16.5	16.9	3.12	0	0.75	0.98	1.72
0	0.994444	11.9333	2013-05-10	8657	0	5.19	0	2012-05-17	8657	0	4.54	0	1	0	34	45	158	0	18.026	0	0	125	0	70			4.27	0	1.08	1.41	2.37
0	4.20556	50.4667	2016-06-03	8658	0	4.97	0	2012-04-11	8658	0	5.24	0	1	0	34	53	157	0	21.5019	0	0	120	0	76			4	0	0.75	1.5	2.16
0	1.25556	15.0667	2016-07-22	8676	0	4.32	0	2015-04-27	8676	0	5.21	0	0	0	26	76	166	1	27.5802	1	1	156	0	85	26.97	19.11	3.1	0	1.3	1.01	1.5
0	4.33889	52.0667	2015-07-31	8678	0	4.59	1	2011-04-21	8678	0	5.41	0	0	0	22	70	173	0	23.3887	0	0	126	0	77			3	0	0.52	1.02	1.74
0	1.975	23.7	2017-03-07	8682	0	5.3	0	2015-03-27	8682	0	4.99	0	1	0	24	52	168	0	18.424	1	1	140	1	91	11.5	18.3	3.78	0	0.8	1.26	1.83
0	1.73333	20.8	2016-04-09	8735	0	5.3	0	2014-07-25	8735	0	5.69	0	1	0	45	69	154	1	29.0943	1	1	163	1	107	21.61	16.11	5.76	1	1.97	1.19	3.67
0	0.994444	11.9333	2013-05-10	8746	0	4.84	0	2012-05-17	8746	0	5.04	0	1	0	41	72.5	160	1	28.3203	1	1	140	1	100			5.03	0	1	1.819	2.76
0	2.47778	29.7333	2013-08-19	8749	0	4.85	0	2011-03-11	8749	0	6	0	1	0	41	42	140	0	21.4286	1	1	156	1	106	19.3	25.5	4.4	0	1.4	1.49	2.33
0	3.41944	41.0333	2015-09-30	8753	0	4.64	0	2012-05-17	8753	0	5.13	0	1	0	40	65	165	0	23.8751	1	1	140	1	90			4.98	0	0.75	1.77	2.87
0	0.994444	11.9333	2013-05-10	8758	0	4.67	0	2012-05-17	8758	0	4.81	0	1	0	39	46	156	0	18.902	0	0	110	0	75			5.32	0	0.85	1.93	3
0	6.96389	83.5667	2016-04-11	8764	0	4.83	0	2009-05-31	8764	0	4.8	0	1	0	33	72	172	1	24.3375	0	0	115	0	80			4.3	0	1.1	1.08	2.72
0	3.51667	42.2	2017-03-17	8775	0	4.35	0	2013-09-28	8775	0	4.93	0	1	0	34	60	160	0	23.4375	0	0	122	0	86			4.7	0	1.5	1.79	2.23
0	4.08056	48.9667	2016-10-20	8777	0	5.1	0	2012-10-12	8777	0	5.57	0	0	0	30	68	175	0	22.2041	0	0	130	0	85	30.42	21.85	5.52	0	1.34	1.947	2.96
0	4.28611	51.4333	2016-12-06	8781	0	5.36	0	2012-09-15	8781	0	4.73	0	0	0	30	78	175	1	25.4694	1	1	140	1	95	20.56	32.52	2.95	0	0.74	0.96	1.65
0	5.28611	63.4333	2016-11-16	8786	0	4.43	0	2011-09-01	8786	0	5.85	0	0	0	26	65	175	0	21.2245	1	1	154	1	107	27.42	13.11	3.52	0	0.92	1.24	1.86
0	2.37222	28.4667	2017-03-30	8795	0	4.82	0	2014-11-27	8795	0	5.29	0	0	0	27	73	176	0	23.5666	0	0	134	0	80	22.4	13.14	4.98	0	0.81	1.74	2.87
0	1.84444	22.1333	2015-06-25	8800	0	4.67	0	2013-08-30	8800	0	4.59	0	0	0	24	75	180	0	23.1481	0	0	124	0	68			3.61	0	0.94	0.83	2.35
0	4.05	48.6	2015-01-14	8805	0	4.72	0	2011-01-17	8805	0	6	0	0	0	21	73	170	1	25.2595	1	1	143	0	84	20	19.1	4.2	1	1.9	1.37	2.01
0	1.03611	12.4333	2017-04-21	8820	0	5.62	0	2016-04-13	8820	0	4.81	0	0	0	21	82	182	1	24.7555	1	1	146	0	87	21	21	4.23	1	2.2	0.96	2.03
0	2.14167	25.7	2016-11-28	8885	0	5.4	0	2014-10-19	8885	0	5.3	0	0	0	21	76	172	1	25.6896	0	0	125	0	71	25	28.11	4.79	0	0.96	1.27	3.08
0	1.71389	20.5667	2016-04-20	8893	0	4.74	0	2014-08-12	8893	0	5.59	0	0	0	48	76	167	1	27.2509	0	0	109	0	77	28.98	17.53	4.52	1	2.69	1.09	2.21
0	2.00278	24.0333	2014-05-08	8894	0	5.11	0	2012-05-17	8894	0	5.22	0	1	0	45	60	159	0	23.7332	0	0	95	0	60			4.29	0	0.94	1.25	2.61
0	1.72778	20.7333	2016-04-18	8909	0	4.4	0	2014-08-05	8909	0	4.98	0	1	0	37	56	156	0	23.0112	0	0	105	0	70	20.35	21.98	5.29	1	3.91	1.24	2.27
0	0.963889	11.5667	2016-12-12	8916	0	5.05	0	2015-12-31	8916	0	4.81	0	1	0	29	44	153	0	18.7962	0	0	107	0	71	10.5	18.7	4.07	0	0.92	1.31	2.15
0	4.38333	52.6	2016-11-30	8923	0	4.4	0	2012-08-05	8923	0	5.03	0	1	0	23	57	163	0	21.4536	0	0	107	0	77	18.44	15.32	3.32	0	1.52	0.73	1.9
0	3.37778	40.5333	2016-12-02	8926	0	4.32	0	2013-08-04	8926	0	4.75	0	1	0	23	55	156.5	0	22.4561	0	0	123	0	89	19.27	14.7	5.47	0	1.69	2.3	2.41
0	1.23333	14.8	2016-10-13	8928	0	5.54	0	2015-07-27	8928	0	5.34	0	1	0	24	48	164	0	17.8465	0	0	127	0	77	9	15.5	4.29	0	0.87	1.19	2.44
0	2.125	25.5	2016-06-03	8943	0	5.43	1	2014-04-30	8943	0	5.91	0	0	1	51	69	170	0	23.8754	1	1	144	1	96			2.97	0	0.86	1.18	1.4
0	0.994444	11.9333	2013-05-10	8960	0	4.4	0	2012-05-17	8960	0	4.14	0	1	0	40	85	170	1	29.4118	0	0	110	0	80			4.71	0	1.07	1.12	3.1
0	0.994444	11.9333	2013-05-10	8974	0	5.59	0	2012-05-17	8974	0	5.31	0	1	0	37	60	160	0	23.4375	0	0	100	0	65			4.94	0	1.19	1.813	2.59
0	1.71667	20.6	2016-05-06	8987	0	5.17	0	2014-08-27	8987	0	5.35	0	1	0	34	59	164	0	21.9363	0	0	103	0	64	17.04	12.48	4.76	0	1.28	2.4	1.78
0	0.969444	11.6333	2012-06-18	8989	0	6	0	2011-07-05	8989	0	5.55	0	0	0	31	69	170	0	23.8754	0	0	128	0	67	18.72	21.17	4.3	0	1.31	0.89	2.81
0	0.405556	4.86667	2016-11-01	8999	0	4.86	0	2016-06-08	8999	0	4.77	0	1	0	33	49	157	0	19.8791	0	0	87	0	60	10	15	3.27	0	1.13	0.91	1.68
0	0.0555556	0.666667	2017-04-21	9011	0	5.11	0	2017-04-01	9011	0	4.93	0	0	0	27	60	176	0	19.3698	0	0	93	0	61	23.89	19.22	3.58	0	1.19	1.57	1.71
0	1	12	2015-11-19	9017	0	4.74	0	2014-11-24	9017	0	4.78	0	0	0	23	65	172	0	21.9713	0	0	120	0	58	23.3	13.9	3.11	0	0.83	1.05	1.68
0	0.997222	11.9667	2017-04-20	9021	0	4.95	1	2016-04-26	9021	0	4.55	0	0	0	24	82	177	1	26.1738	0	0	134	0	69	37	27	5.26	1	2.58	1.2	3.32
0	0.994444	11.9333	2013-05-10	9081	0	4.76	0	2012-05-17	9081	0	4.61	0	1	0	43	53	160	0	20.7031	0	0	120	0	70			4.75	0	0.99	2.14	2.16
0	0.994444	11.9333	2013-05-10	9086	0	5.26	0	2012-05-17	9086	0	5.33	0	1	0	40	66	163	1	24.841	0	0	110	0	70			3.88	0	1.23	0.92	2.4
0	0.994444	11.9333	2013-05-10	9089	0	5.16	0	2012-05-17	9089	0	4.94	0	1	0	40	68	162	1	25.9107	0	0	120	0	85			5.03	0	0.91	1.702	2.91
0	2.47778	29.7333	2013-08-19	9090	0	4.81	0	2011-03-11	9090	0	5.3	0	1	0	39	62	164	0	23.0518	1	1	160	1	113	14.2	14.8	3.2	0	0.8	2.15	0.63
0	2.05278	24.6333	2014-06-20	9100	0	5.67	1	2012-06-11	9100	0	5.54	0	0	0	35	69	165	1	25.3444	0	0	90	0	60			4.78	0	0.73	1.702	2.75
0	1.98889	23.8667	2015-05-18	9101	0	5.7	0	2013-06-01	9101	0	5.41	0	1	0	37	60	160	0	23.4375	0	0	120	0	85	18.91	26.53	4.63	1	4.54	0.819	1.75
0	1.01111	12.1333	2017-04-13	9102	0	5.43	0	2016-04-14	9102	0	5.72	0	0	0	39	75	172	1	25.3515	0	0	98	0	62	44	31.8	4.77	0	0.61	1.36	2.7
0	1.00833	12.1	2017-04-12	9104	0	4.83	0	2016-04-14	9104	0	5.38	0	0	0	38	62	173	0	20.7157	0	0	108	0	73	13.3	15.5	4.37	0	0.81	1.54	2.26
0	0.955556	11.4667	2016-12-07	9135	0	5.04	0	2015-12-29	9135	0	4.66	0	1	0	25	53	164	0	19.7055	0	0	119	0	76	7.5	12.6	3.77	0	0.64	1.55	1.86
0	2.02222	24.2667	2016-10-23	9138	0	5.2	1	2014-10-26	9138	0	4.56	0	0	0	23	65.5	172	0	22.1403	1	1	142	0	89	56.65	32.3	5.16	0	1.63	0.98	3.44
0	1.03333	12.4	2017-04-20	9144	0	4.56	0	2016-04-13	9144	0	4.47	0	0	0	22	75	176	1	24.2123	0	0	105	0	54	33.8	26.6	3.89	0	1.05	1	2.51
0	1.34722	16.1667	2011-12-16	9173	0	5.59	1	2010-08-18	9173	0	5.42	0	1	1	52	68	159	1	26.8977	0	0	100	0	60	20.2	26.61	5.91	0	1.67	1.6	3.55
0	1.98889	23.8667	2015-05-18	9185	0	4.77	0	2013-06-01	9185	0	4.81	0	1	0	45	51	160	0	19.9219	0	0	120	0	80	15.85	14.5	5.11	0	1.13	1.932	2.66
0	2.01667	24.2	2016-07-07	9197	0	3.9	0	2014-07-12	9197	0	5.51	0	0	0	42	71	171	1	24.281	0	0	115	0	75	18.18	26.09	6.61	1	5.72	1.27	2.74
0	1.97778	23.7333	2016-10-12	9221	0	5.33	0	2014-10-31	9221	0	4.02	0	0	0	30	67.5	171	0	23.084	0	0	88	0	64	26.5	18.09	3.79	0	1.13	0.97	2.31
0	2.04444	24.5333	2016-09-21	9223	0	5.28	0	2014-09-16	9223	0	5.11	0	0	0	29	78	175	1	25.4694	0	0	131	0	63	17	14.3	5.15	0	1.11	1.15	3.3
0	1.85	22.2	2014-08-29	9231	0	4.57	0	2012-11-01	9231	0	5.52	0	0	0	25	88	185	1	25.7122	0	0	125	0	75			5.24	0	1.16	1.91	2.8
0	1.33611	16.0333	2016-08-01	9235	0	4.41	0	2015-04-08	9235	0	4.95	0	0	0	26	63	170	0	21.7993	0	0	128	0	76	17.04	13.71	5.21	0	0.61	1.6	3.33
0	2.41944	29.0333	2013-08-30	9237	0	4.29	1	2011-04-12	9237	0	5.05	0	0	0	22	72	175	0	23.5102	0	0	115	0	64	57.34	36.01	4.61	0	1.21	1.45	2.61
0	2.08333	25	2016-11-29	9239	0	4.97	0	2014-11-10	9239	0	5.03	0	1	0	25	55	168	0	19.487	0	0	106	0	60	15.31	11.28	4.21	0	0.63	1.48	2.44
0	1.63611	19.6333	2016-08-10	9251	0	5.25	0	2014-12-30	9251	0	4.88	0	1	0	20	59	175	0	19.2653	0	0	116	0	75	37.6	23	4.37	0	0.43	2.11	2.02
0	2.36667	28.4	2013-09-28	9318	0	5.26	1	2011-05-30	9318	0	6.11	0	0	1	51	76	170	1	26.2976	1	0	130	1	90			5.8	1	2.03	1.97	2.91
0	0.994444	11.9333	2013-05-10	9333	0	4.73	0	2012-05-17	9333	0	4.8	0	1	0	46	80	155	1	33.2986	0	0	130	0	75			4.76	0	1.32	1.89	2.27
0	0.980556	11.7667	2017-03-31	9338	0	5.35	0	2016-04-12	9338	0	5.96	0	0	0	49	85	170	1	29.4118	1	1	166	1	103	29	22.6	4.54	0	1.73	1.01	2.61
0	0.969444	11.6333	2012-06-18	9344	0	5.53	0	2011-07-05	9344	0	5.72	0	0	0	44	74	175	1	24.1633	0	0	112	0	82	21.29	15.7	5.45	0	1.13	2.1	2.84
0	2.00278	24.0333	2014-05-08	9351	0	4.39	0	2012-05-17	9351	0	5.05	0	1	0	43	65	158	1	26.0375	0	0	136	0	86			5.46	1	1.86	1.14	3.47
0	5.88056	70.5667	2017-03-16	9354	0	5.92	0	2011-05-30	9354	0	5.45	0	1	0	42	58	158	0	23.2335	0	0	122	0	80			6.44	0	1.3	2.26	3.59
0	0.994444	11.9333	2013-05-10	9356	0	4.64	0	2012-05-17	9356	0	4.66	0	1	0	42	65	160	1	25.3906	0	0	120	0	75			4.7	0	0.81	1.818	2.51
0	2.71111	32.5333	2015-08-29	9362	0	4.81	1	2012-12-26	9362	0	5.79	0	0	0	42	63	166	0	22.8625	1	0	138	1	94	27.01	24.9	4.77	0	0.94	1.4	2.94
0	1.04444	12.5333	2017-04-25	9370	0	5.68	0	2016-04-14	9370	0	5.67	0	0	0	43	62	163	0	23.3355	0	0	130	0	80	19.2	18.8	5.53	1	1.86	0.97	3.55
0	1.66944	20.0333	2016-04-12	9377	0	5.28	0	2014-08-20	9377	0	5.99	0	1	0	39	59	164	0	21.9363	0	0	122	0	87	39.05	26.69	4.3	0	1.22	1.12	2.63
0	1.75278	21.0333	2016-04-15	9390	0	4.57	0	2014-07-24	9390	0	4.78	0	1	0	36	65	160	1	25.3906	0	0	111	0	68	28.21	13.47	3.41	1	2.06	0.91	1.56
0	1.99167	23.9	2015-05-19	9393	0	4.78	0	2013-06-01	9393	0	4.95	0	1	0	35	49	161	0	18.9036	0	0	124	0	76	32.99	26.68	3.64	0	0.81	1.13	2.14
0	2.36667	28.4	2013-09-28	9394	0	4.03	1	2011-05-30	9394	0	5.81	0	1	0	33	78	162	1	29.7211	0	0	132	0	85			3.66	0	1.23	0.73	2.37
0	3.30278	39.6333	2014-10-28	9400	0	5.36	1	2011-07-27	9400	0	5.62	0	0	0	32	80	168	1	28.3447	0	0	133	0	82			4.32	0	1.2	1.45	2.32
0	4.57778	54.9333	2016-08-25	9406	0	5.23	0	2012-02-20	9406	0	5.45	0	0	0	29	55	165	0	20.202	0	0	105	0	65	21.38	22.69	3.91	0	1.03	1.04	2.4
0	5.26944	63.2333	2016-11-10	9416	0	4.99	0	2011-09-01	9416	0	5.87	0	0	0	27	67	160	1	26.1719	0	0	104	0	65	25.92	35.46	4.4	0	0.89	1.61	2.39
0	3.51667	42.2	2017-03-17	9417	0	4.87	0	2013-09-28	9417	0	4.8	0	1	0	29	63	160	1	24.6094	0	0	122	0	74			4.36	0	0.94	0.92	3.01
0	3.78056	45.3667	2014-09-19	9418	0	4.95	0	2010-12-28	9418	0	5.1	0	1	0	26	60	163	0	22.5827	0	0	122	0	60			4.3	0	1.2	1.2	2.55
0	7.16667	86	2016-11-25	9429	0	4.63	0	2009-11-02	9429	0	4.2	0	0	0	23	65	178	0	20.5151	1	1	140	0	85	22.5	28.3	5.9	0	1.3	1.58	3.72
0	2.375	28.5	2016-12-21	9438	0	5.02	1	2014-08-19	9438	0	5.06	0	0	0	27	82	178	1	25.8806	1	0	124	1	90	31.3	20.4	3.56	1	2.39	0.94	1.69
0	5.81389	69.7667	2016-12-09	9440	0	4.79	0	2011-03-18	9440	0	5	0	0	0	24	54	175	0	17.6327	0	0	108	0	80			4.6	0	1.7	1.12	2.68
0	1.35	16.2	2016-08-11	9451	0	4.88	0	2015-04-13	9451	0	5.95	0	0	0	25	77	184	0	22.7434	0	0	118	0	62	19.74	15.99	2.87	0	0.99	0.96	1.46
0	2.81667	33.8	2015-09-09	9465	0	4.5	0	2012-11-29	9465	0	4.94	0	0	0	22	64	170	0	22.1453	1	1	140	0	85	21.24	20.81	4.25	0	0.98	0.71	3.09
0	1.22222	14.6667	2015-09-14	9500	0	4.96	0	2014-07-01	9500	0	5	0	1	0	19	53	162	0	20.1951	0	0	119	0	79	17.51	14.39	4.51	0	0.81	0.99	3.15
0	0.994444	11.9333	2013-05-10	9608	0	5.02	0	2012-05-17	9608	0	5.13	0	1	0	44	59	164	0	21.9363	1	1	140	0	85			4.99	0	0.79	1.839	2.79
0	0.994444	11.9333	2013-05-10	9611	0	6.04	0	2012-05-17	9611	0	5.85	0	1	0	43	57	156	0	23.4221	0	0	115	0	75			6.38	0	1.01	1.88	4.04
0	0.994444	11.9333	2013-05-10	9612	0	5.01	0	2012-05-17	9612	0	5.04	0	1	0	43	67	160	1	26.1719	0	0	105	0	75			4.38	0	0.7	1.16	2.9
0	0.994444	11.9333	2013-05-10	9616	0	5.03	1	2012-05-17	9616	0	4.65	0	1	0	40	65	163	1	24.4646	0	0	115	0	75			5.06	0	0.8	1.924	2.77
0	1.75	21	2016-04-13	9617	0	4.84	0	2014-07-23	9617	0	4.88	0	1	0	41	49	160	0	19.1406	1	1	149	1	98	21.16	21.97	5.18	0	1.12	1.54	3.13
0	2.00278	24.0333	2014-05-08	9618	0	5.02	0	2012-05-17	9618	0	4.9	0	1	0	38	60	157	1	24.3418	0	0	110	0	70			4.08	0	0.89	1.15	2.53
0	0.994444	11.9333	2013-05-10	9620	0	4.62	0	2012-05-17	9620	0	4.77	0	1	0	36	57	160	0	22.2656	1	0	125	1	95			4.11	0	1.37	0.73	2.76
0	1.61111	19.3333	2014-07-02	9628	0	4.76	0	2012-11-29	9628	0	4.91	0	1	0	34	61	159	1	24.1288	0	0	120	0	80	17.99	13.73	3.73	0	0.8	1.37	2
0	1.20556	14.4667	2015-09-09	9632	0	5.12	0	2014-07-02	9632	0	4.91	0	1	0	32	53	164	0	19.7055	0	0	110	0	75	17.58	9.64	4.48	0	0.99	1.21	2.82
0	1.99167	23.9	2015-05-19	9636	0	4.53	0	2013-06-01	9636	0	5.09	0	0	0	30	60	171	0	20.5191	0	0	135	0	80	19.33	20.62	5.96	0	0.84	1.29	4.29
0	4.82778	57.9333	2016-07-12	9642	0	4.34	0	2011-10-09	9642	0	4.58	0	0	0	25	60	177	0	19.1516	0	0	92	0	59			3.59	0	1.16	1.076	1.99
0	1.33333	16	2016-12-09	9648	0	5.58	0	2015-08-17	9648	0	5.67	0	0	0	26	62	171	0	21.2031	0	0	129	0	69	32.6	17.9	4.97	1	2.46	0.84	3.01
0	2.02778	24.3333	2016-09-10	9651	0	5.65	0	2014-09-11	9651	0	4.81	0	0	0	24	62	170	0	21.4533	0	0	127	0	89	18.2	18.5	4.01	0	1.01	1.37	2.02
0	0.416667	5	2017-03-10	9659	0	5.35	0	2016-10-11	9659	0	5.21	0	1	0	24	59	162	0	22.4813	1	1	150	0	78	12.86	14.38	3.71	0	0.83	1.3	2.18
0	1.31667	15.8	2016-08-02	9664	0	4.35	0	2015-04-16	9664	0	4.9	0	0	0	22	54	174	0	17.8359	0	0	124	0	82	24.33	17.24	3.06	0	0.65	1	1.76
0	1.09444	13.1333	2015-12-14	9672	0	4.71	0	2014-11-15	9672	0	4.44	0	0	0	20	84	185	1	24.5435	0	0	122	0	73	25.6	17.82	3.58	0	1.04	1.23	1.88
0	0.977778	11.7333	2016-10-26	9739	0	4.61	0	2015-11-09	9739	0	4.62	0	0	0	27	88	179	1	27.4648	0	0	131	0	60	15	20	4.84	1	4.04	0.83	3.35
0	1.70556	20.4667	2016-04-25	9748	0	5	0	2014-08-20	9748	0	4.91	0	1	0	40	60	162	0	22.8624	0	0	96	0	62	18.77	14.61	4.37	0	1.26	1.24	2.56
0	0.980556	11.7667	2012-10-07	9749	0	4.88	1	2011-10-20	9749	0	5.04	0	0	0	30	67	164	1	24.9108	1	1	157	1	109	25.28	33.19	3.94	0	0.74	1.31	2.29
0	4.52222	54.2667	2016-08-05	9750	0	4.76	0	2012-02-20	9750	0	5.71	0	0	0	27	70	179	0	21.847	0	0	130	0	80	34.96	22.61	4.07	0	1.48	0.81	2.59
0	1.925	23.1	2012-09-01	9752	0	4.73	0	2010-10-09	9752	0	5.32	0	0	0	23	70	175	0	22.8571	0	0	119	0	78	39.52	36.5	5.61	0	1.34	1.76	3.24
0	1.29722	15.5667	2016-07-28	9759	0	5.51	0	2015-04-18	9759	0	5.56	0	0	0	22	72	170	1	24.9135	0	0	128	0	76	38.01	19.02	3.82	0	0.8	1.66	1.8
0	1.98611	23.8333	2016-09-27	9779	0	4.7	0	2014-10-13	9779	0	5.03	0	0	0	31	65	170	0	22.4913	0	0	117	0	73	21.4	21.3	5.06	0	0.89	1.6	2.85
0	3.75556	45.0667	2015-05-07	9805	0	5.61	0	2011-08-24	9805	0	5.21	0	0	0	39	65	170	0	22.4913	0	0	114	0	83	17.95	13.77	4.78	0	1.64	1.39	2.64
0	1.98889	23.8667	2015-05-18	9809	0	4.84	0	2013-06-01	9809	0	4.93	0	1	0	33	55	158	0	22.0317	0	0	115	0	75	14.26	19.38	4.73	0	1.04	1.37	2.89
0	3.28056	39.3667	2016-08-25	9817	0	4.84	0	2013-06-01	9817	0	5.15	0	0	0	25	70	171	0	23.939	0	0	120	0	70	28.69	34.57	3.68	0	1.12	1.26	1.91
0	0.994444	11.9333	2013-05-10	9836	0	5.59	0	2012-05-17	9836	0	5.13	0	1	0	47	58	154	1	24.4561	1	1	140	0	65			4.03	0	0.75	1.31	2.38
0	3.13889	37.6667	2016-11-01	9840	0	5.24	0	2013-09-28	9840	0	5.18	0	0	0	47	63	170	0	21.7993	1	1	154	1	95			5.4	1	2.43	1.704	2.59
0	1.99722	23.9667	2015-05-21	9853	0	4.68	0	2013-06-01	9853	0	5.44	0	1	0	45	60	155	1	24.974	0	0	130	0	80	17.85	17.18	3.77	0	1.56	0.84	2.22
0	5.04444	60.5333	2016-05-19	9862	0	4.8	0	2011-05-30	9862	0	5.52	0	1	0	41	69	160	1	26.9531	0	0	102	0	68			3.74	0	1	0.98	2.31
0	4.05	48.6	2015-01-14	9865	0	4.82	0	2011-01-17	9865	0	5.3	0	0	0	40	90	186	1	26.0146	0	0	113	0	82	23.9	20.1	4.2	0	0.8	1.32	2.54
0	1.70278	20.4333	2016-04-13	9869	0	4.62	0	2014-08-09	9869	0	5.53	0	1	0	43	55	153	0	23.4952	0	0	111	0	77	40	27.65	4.7	1	1.92	1.24	2.59
0	2.08056	24.9667	2013-04-19	9872	0	5.96	0	2011-04-01	9872	0	5.5	0	1	0	39	53	156	0	21.7784	0	0	105	0	72	16.7	15.2	3.6	0	0.8	1.35	1.86
0	0.994444	11.9333	2013-05-10	9874	0	5.19	0	2012-05-17	9874	0	4.86	0	1	0	40	47	159	0	18.591	0	0	100	0	65			3.6	0	0.74	1.4	1.86
0	0.994444	11.9333	2013-05-10	9876	0	5.05	0	2012-05-17	9876	0	4.61	0	1	0	40	52	152	0	22.5069	0	0	130	0	85			3.98	0	1.46	1	2.32
0	2.12222	25.4667	2015-09-22	9899	0	5.08	0	2013-08-19	9899	0	4.7	0	1	0	38	48	158	0	19.2277	0	0	121	0	73			4.28	0	1.67	1.69	1.83
0	0.994444	11.9333	2013-05-10	9911	0	4.88	0	2012-05-17	9911	0	4.55	0	1	0	34	50	158	0	20.0288	0	0	135	0	85			3.95	0	0.68	1.18	2.46
0	6.88889	82.6667	2016-08-17	9923	0	4.55	0	2009-11-02	9923	0	4.1	0	0	0	27	63	171	0	21.5451	0	0	120	0	75	14	15.9	3	0	1.4	1.08	1.31
0	3.64444	43.7333	2016-12-09	9936	0	4.6	0	2013-05-07	9936	0	4.92	0	0	0	27	73	174	1	24.1115	0	0	120	0	80	34.9	23.61	4.05	0	1.49	1.55	1.82
0	1.31389	15.7667	2016-07-30	9940	0	4.75	0	2015-04-14	9940	0	4.87	0	0	0	28	60	168	0	21.2585	0	0	130	0	74	20.32	19.05	4.21	0	0.7	1.6	2.29
0	6.15	73.8	2015-11-25	9941	0	5.15	1	2009-11-02	9941	0	5.3	0	0	0	23	71	178	0	22.4088	0	0	105	0	65	25	25.9	3.1	0	0.4	1.37	1.52
0	2.00278	24.0333	2017-03-10	9948	0	5.07	0	2015-03-20	9948	0	4.97	0	0	0	27	70	176	0	22.5981	0	0	132	0	89	19.6	14.9	3.91	0	0.77	1.18	2.05
0	0.994444	11.9333	2013-05-10	10091	0	5.44	0	2012-05-17	10091	0	4.97	0	1	0	46	67	160	1	26.1719	0	0	110	0	60			4.15	0	1.05	1.01	2.66
0	0.994444	11.9333	2013-05-10	10094	0	5.38	0	2012-05-17	10094	0	5.28	0	1	0	42	71	158	1	28.441	0	0	100	0	67			3.51	0	0.91	1.17	1.93
0	1.73056	20.7667	2016-04-15	10104	0	4.78	0	2014-08-01	10104	0	5.81	0	1	0	33	49	158	0	19.6283	0	0	126	0	75	17.43	12.51	4.85	0	1.04	1	3.38
0	1.99722	23.9667	2015-05-21	10132	0	5.4	0	2013-06-01	10132	0	5.36	0	0	1	59	69	167	1	24.7409	1	0	129	1	90	17.14	26.52	3.68	0	0.66	1.29	2.09
0	5.35278	64.2333	2016-06-24	10142	0	5.66	0	2011-03-16	10142	0	4.8	0	0	0	39	66	165	1	24.2424	0	0	130	0	85			5	0	1.4	1.56	2.83
0	2.15833	25.9	2016-11-04	10157	0	4.26	0	2014-09-19	10157	0	5.06	0	0	0	34	70	176	0	22.5981	0	0	93	0	61	21.89	19.73	4.17	0	0.83	1.13	2.66
0	0.980556	11.7667	2016-12-12	10161	0	4.89	0	2015-12-25	10161	0	4.66	0	1	0	32	60	170	0	20.7612	0	0	102	0	68	12	14	3.55	0	1.44	1	3.09
0	1.01111	12.1333	2017-04-14	10171	0	4.65	0	2016-04-15	10171	0	4.96	0	0	0	28	75	172	1	25.3515	1	0	137	1	90	7.6	20.4	4.66	1	11.6	0.65	2.67
0	1.96667	23.6	2013-06-20	10175	0	4.82	0	2011-07-13	10175	0	5.06	0	1	0	23	60	163	0	22.5827	0	0	114	0	73			3.32	0	0.71	1.25	1.75
0	1.86944	22.4333	2017-03-22	10267	0	4.84	0	2015-05-19	10267	0	5.02	0	1	0	35	65	166	0	23.5883	0	0	98	0	67	8.5	17.7	3.68	0	0.69	1.02	2.36
0	1.175	14.1	2015-11-14	10268	0	4.39	0	2014-09-17	10268	0	5.09	0	0	0	32	82	178	1	25.8806	0	0	114	0	71			4.94	0	1.63	1.1	3.1
0	1.21389	14.5667	2016-11-04	10269	0	4.74	0	2015-08-25	10269	0	4.42	0	1	0	27	50	169	0	17.5064	1	0	120	1	90	22.5	19.7	4.75	0	1.56	1.6	2.25
0	5.89444	70.7333	2014-10-11	10282	0	4.72	0	2008-12-19	10282	0	5.46	0	1	0	37	65	168	0	23.03	0	0	100	0	70	59.81	40.09	4.98	0	1.33	0.84	3.54
0	1.98611	23.8333	2016-10-18	10292	0	4.38	0	2014-11-03	10292	0	4.89	0	0	0	42	73	179.5	0	22.6566	0	0	99	0	70	31.91	18.55	3.8	0	1.17	1.01	2.26
0	4.12222	49.4667	2012-11-01	10295	0	5.43	1	2008-10-09	10295	0	4.54	0	0	0	35	75	165	1	27.5482	0	0	120	0	80	34.86	31.9	4.92	1	1.99	0.87	3.15
0	1.02222	12.2667	2017-04-17	10296	0	4.15	0	2016-04-14	10296	0	5	0	0	0	42	71	170	1	24.5675	0	0	126	0	87	13.2	18.8	3.56	0	0.68	1.01	2.03
0	1.99167	23.9	2015-05-19	10298	0	4.9	0	2013-06-01	10298	0	4.97	0	1	0	40	63	166	0	22.8625	0	0	120	0	75	19.31	19.79	3.56	0	1.05	1.183	1.9
0	0.963889	11.5667	2017-03-27	10312	0	4.57	0	2016-04-14	10312	0	5.68	0	0	0	45	67	167	1	24.0238	0	0	137	0	87	18	27.1	3.9	0	0.95	1.05	2.32
0	1.85278	22.2333	2017-03-17	10330	0	5.01	0	2015-05-20	10330	0	5.11	0	1	0	46	60	157	1	24.3418	1	0	130	1	101	10.8	12.9	4.02	0	1.21	1.18	2.05
0	0.994444	11.9333	2013-05-10	10346	0	5.43	0	2012-05-17	10346	0	5.47	0	1	0	49	80	163	1	30.1103	1	1	145	0	70			4.85	0	1.36	1.96	2.27
0	1.73333	20.8	2016-04-12	10350	0	4.79	0	2014-07-28	10350	0	6.11	0	0	0	47	75	172	1	25.3515	1	0	136	1	95	24.67	20.39	4.73	1	1.84	0.94	2.95
0	2.14167	25.7	2016-06-07	10353	0	4.76	0	2014-04-28	10353	0	4.98	0	1	0	45	59	164	0	21.9363	0	0	115	0	73			3.87	0	0.46	1.33	2.33
0	2.15556	25.8667	2012-12-04	10354	0	4.91	0	2010-10-20	10354	0	5.51	0	0	0	41	75	179	0	23.4075	0	0	112	0	72	22.76	26.05	6.55	0	1.27	2.36	3.61
0	3.97778	47.7333	2016-09-08	10361	0	4.43	0	2012-10-07	10361	0	5.1	0	0	0	40	51	170	0	17.6471	0	0	120	0	80	38.49	12.39	4.92	0	0.92	1.43	3.07
0	2.01944	24.2333	2016-07-05	10367	0	4.7	1	2014-07-09	10367	0	5.01	0	0	0	40	71	175	0	23.1837	0	0	122	0	86	28.54	40.81	5.35	1	2.79	1.22	2.86
0	3.05	36.6	2014-10-22	10377	0	4.9	0	2011-10-20	10377	0	5	0	0	0	32	72	177	0	22.9819	0	0	120	0	73	17.64	15.96	3.61	0	0.63	1.16	2.16
0	0.994444	11.9333	2013-05-10	10387	0	5.33	0	2012-05-17	10387	0	4.84	0	1	0	46	52	155	0	21.6441	0	0	120	0	70			4.7	0	1.07	1.31	2.9
0	2.08056	24.9667	2013-04-19	10397	0	5.32	0	2011-04-01	10397	0	5.9	0	0	0	38	82	174	1	27.0842	0	0	123	0	81	29.1	17.9	4.5	1	2.5	0.85	2.5
0	5.3	63.6	2016-10-19	10403	0	5.34	0	2011-07-30	10403	0	5.79	0	0	1	61	70	172	0	23.6614	0	0	116	0	66			4.68	1	2.15	1.06	2.64
0	1.9	22.8	2014-05-17	10410	0	4.58	0	2012-07-02	10410	0	6.131	0	0	0	42	69	165	1	25.3444	0	0	105	0	75	34.06	27.6	4.31	0	1.21	1.49	2.27
0	1.9	22.8	2014-05-17	10414	0	4.72	0	2012-07-02	10414	0	6.19	0	0	0	36	71	181	0	21.6721	0	0	95	0	60			4.1	0	0.95	1.51	2.16
0	0.788889	9.46667	2017-03-14	10444	0	5.6	0	2016-06-03	10444	0	5.11	0	1	0	47	57	164	0	21.1927	0	0	101	0	67	20	22	5.14	0	1.27	1.16	2.76
0	1.99722	23.9667	2016-06-22	10466	0	5.07	0	2014-07-04	10466	0	5.44	0	1	0	39	70	167	1	25.0995	0	0	128	0	81	16.5	11.65	4.13	0	1.76	1	2.33
0	3.11944	37.4333	2014-11-06	10474	0	4.32	0	2011-10-10	10474	0	5.19	0	0	0	33	59	168	0	20.9042	0	0	115	0	70			3.88	0	0.92	1.32	2.14
0	0.669444	8.03333	2015-12-07	10483	0	5.27	0	2015-04-10	10483	0	5.49	0	0	1	57	72	166	1	26.1286	0	0	132	0	89	14	24.6	3.71	0	0.8	1.31	1.77
0	2.00278	24.0333	2014-05-08	10486	0	5.11	0	2012-05-17	10486	0	5.35	0	1	0	47	62	164	0	23.0518	0	0	126	0	85			5.66	0	0.96	1.56	3.66
0	1.67778	20.1333	2016-04-21	10492	0	4.96	0	2014-08-26	10492	0	5.4	0	1	0	41	50	155	0	20.8117	0	0	117	0	79	26.03	25.01	5.59	0	1.14	1.66	3.41
0	0.994444	11.9333	2013-05-10	10508	0	5.17	0	2012-05-17	10508	0	4.72	0	1	0	49	72	165	1	26.4463	1	1	140	0	80			5.12	0	1.71	1.811	2.53
0	1.71389	20.5667	2016-04-20	10510	0	3.9	0	2014-08-12	10510	0	5.04	0	0	0	49	67	170	0	23.1834	0	0	128	0	88	24.77	19.88	4.67	0	1.67	1.23	2.68
0	0.994444	11.9333	2013-05-10	10511	0	4.92	1	2012-05-17	10511	0	5.02	0	1	0	43	58	152	1	25.1039	0	0	124	0	80			5.97	0	1.2	1.46	3.96
0	0.994444	11.9333	2013-05-10	10512	0	6.17	0	2012-05-17	10512	0	5.22	0	1	0	42	59	155	1	24.5578	0	0	110	0	75			3.81	0	0.83	0.84	2.59
0	3.11389	37.3667	2016-11-30	10548	0	4.12	0	2013-11-05	10548	0	5.31	0	1	0	48	47	153	0	20.0777	1	0	132	1	94	18.32	18.12	5.25	0	0.81	1.59	3.29
0	0.994444	11.9333	2013-05-10	10549	0	5.62	0	2012-05-17	10549	0	4.67	0	1	0	46	75	163	1	28.2284	1	0	120	1	95			7.19	0	0.81	2.12	4.7
0	0.969444	11.6333	2012-06-18	10555	0	6.06	0	2011-07-05	10555	0	5.32	0	1	0	45	58	155	1	24.1415	0	0	98	0	75	15.88	15.6	4.47	0	0.83	1.21	2.88
0	1.75278	21.0333	2016-04-15	10568	0	4.81	0	2014-07-24	10568	0	5.51	0	1	0	42	62	168	0	21.9671	0	0	104	0	66	31.1	15.98	4.17	0	1.45	1.06	2.45
0	1.33889	16.0667	2016-07-26	10596	0	5	0	2015-04-01	10596	0	5.51	0	0	0	27	76	181	0	23.1983	0	0	117	0	71	22.11	13.18	3.93	0	0.84	1.07	2.48
0	2	24	2016-10-13	10598	0	5.42	0	2014-10-24	10598	0	5	0	0	0	27	57.6	172.5	0	19.3573	0	0	131	0	82	24.86	14.44	4.32	0	1.18	1.15	2.63
0	0.722222	8.66667	2015-07-25	10603	0	4.52	0	2014-11-07	10603	0	4.47	0	0	0	26	67	170	0	23.1834	0	0	111	0	81	18.65	13.32	4.76	0	0.88	1.16	3.2
0	1.60556	19.2667	2016-11-09	10604	0	4.86	0	2015-04-11	10604	0	5.6	0	0	0	26	61	175	0	19.9184	0	0	120	0	70	26.51	21.37	3.91	0	0.87	1.21	2.3
0	1.58056	18.9667	2016-10-09	10605	0	4.51	0	2015-03-20	10605	0	4.5	0	1	0	26	46	158	0	18.4265	0	0	109	0	75	10.6	17.9	6.49	0	0.5	1.63	3.69
0	2.24722	26.9667	2017-02-24	10608	0	4.86	0	2014-12-08	10608	0	5.38	0	1	0	24	56	165	0	20.5693	0	0	115	0	85	6.8	12.7	3.67	0	0.9	1.27	1.84
0	1.98889	23.8667	2015-05-18	10610	0	4.89	0	2013-06-01	10610	0	5.08	0	1	0	23	52	172	0	17.5771	0	0	110	0	70	13.45	19.98	4.12	0	0.82	1.41	2.34
0	0.755556	9.06667	2015-03-26	10618	0	5.43	0	2014-06-27	10618	0	4.52	0	0	0	21	52	177	0	16.598	0	0	118	0	79	9	16.6	2.91	0	0.44	1.07	1.63
0	3.75556	45.0667	2012-09-01	10643	0	4.89	1	2008-12-19	10643	0	4.2	0	0	0	26	56	170	0	19.3772	0	0	90	0	60	14	25.7	4.6	0	1.2	1.05	3
0	2.15556	25.8667	2016-11-01	10650	0	4.5	0	2014-09-17	10650	0	4.4	0	0	0	31	59	172	0	19.9432	0	0	102	0	72			5.11	0	1.29	1.01	3.51
0	3.63056	43.5667	2017-04-27	10652	0	4.37	0	2013-09-28	10652	0	4.43	0	1	0	37	42	149	0	18.9181	0	0	122	0	86	14.37	9.01	5.39	0	1.72	2.01	2.6
0	1.65	19.8	2016-04-19	10654	0	4.69	0	2014-09-03	10654	0	4.85	0	1	0	37	57	154	1	24.0344	0	0	112	0	78	13.4	17.6	3.65	0	0.65	1.6	1.62
0	0.669444	8.03333	2011-07-27	10656	0	5.21	0	2010-11-28	10656	0	5.95	0	0	0	45	65	174	0	21.4692	0	0	113	0	86			5.68	0	1.38	1.77	3.28
0	5.88333	70.6	2016-08-31	10662	0	5.22	0	2010-11-13	10662	0	6.1	0	1	0	43	61	162	0	23.2434	0	0	130	0	80	16.8	17.2	6.1	0	0.9	2.16	3.48
0	1.00833	12.1	2010-03-01	10663	0	5.1	0	2009-03-03	10663	0	4.8	0	1	0	41	50	152	0	21.6413	0	0	105	0	70	25	24.5	6.1	0	1.4	1.24	4.25
0	3.78333	45.4	2016-04-22	10666	0	4.64	0	2012-07-30	10666	0	4.63	0	1	0	44	43	154	0	18.1312	0	0	115	0	81	20.83	22.84	5.22	0	0.82	1.844	3
0	3.79722	45.5667	2014-08-11	10667	0	4.86	0	2010-11-13	10667	0	6.2	0	0	0	42	63	165	0	23.1405	0	0	127	0	89	21.2	15.1	6.1	1	2	1.69	3.54
0	0.466667	5.6	2012-03-25	10669	0	5.48	0	2011-10-09	10669	0	5.12	0	0	0	37	74	168	1	26.2188	0	0	120	0	75	22.75	40.79	4.16	1	2.01	1.34	1.91
0	0.6	7.2	2016-12-15	10672	0	5.03	0	2016-05-13	10672	0	5.49	0	1	0	24	52	170	0	17.9931	0	0	108	0	72	8.3	12.5	4.63	0	0.54	1.51	2.72
0	0.994444	11.9333	2013-05-10	10673	0	5.08	0	2012-05-17	10673	0	5.58	0	0	0	38	53	163	0	19.9481	0	0	110	0	80			4.25	0	0.94	1.58	2.24
0	0.883333	10.6	2010-01-25	10677	0	4.5	0	2009-03-13	10677	0	4.9	0	1	0	39	53	160	0	20.7031	0	0	100	0	70	9.5	16.3	4.5	0	0.6	1.67	2.59
0	5.87778	70.5333	2016-08-29	10679	0	4.89	0	2010-11-13	10679	0	5.7	0	0	0	41	72	174	0	23.7812	1	1	140	1	95	24.5	19.9	6.1	1	2.8	2.48	2.38
0	1.81667	21.8	2014-10-23	10685	0	5.33	0	2013-01-07	10685	0	5.45	0	1	0	40	50	160	0	19.5312	0	0	101	0	75	15.47	15.28	4.37	0	0.57	2.21	1.9
0	5.89722	70.7667	2016-09-20	10686	0	4.22	0	2010-11-28	10686	0	5.8	0	0	0	37	55	165	0	20.202	0	0	100	0	65			5.8	0	1.2	2.13	3.16
0	7.90278	94.8333	2016-12-26	10688	0	4.76	0	2009-03-13	10688	0	5.8	0	1	0	35	55	156	0	22.6003	0	0	100	0	70	12.8	19	4.2	0	0.7	1.25	2.58
0	5.5	66	2017-03-22	10690	0	4.83	0	2011-10-20	10690	0	4.67	0	1	0	38	50	165	0	18.3655	0	0	119	0	69	14.98	20.89	4.32	0	0.66	1.96	2.06
0	3.60556	43.2667	2015-04-29	10693	0	5.44	0	2011-10-09	10693	0	5.18	0	0	0	37	69	168	1	24.4473	0	0	115	0	70	13.5	18.6	3.61	0	1.24	1.67	1.38
0	1.96389	23.5667	2016-04-20	10705	0	4.38	0	2014-05-14	10705	0	4.84	0	0	0	27	70	178	0	22.0932	0	0	115	0	78			4.28	0	1.15	1.21	2.55
0	2.10278	25.2333	2016-09-09	10713	0	4.6	0	2014-08-14	10713	0	4.36	0	0	0	28	75	178	0	23.6713	0	0	117	0	75	17.8	17	4.37	1	4.79	1.18	3.08
0	1.36389	16.3667	2016-08-12	10717	0	4.07	0	2015-04-09	10717	0	4.99	0	0	0	24	62	179	0	19.3502	0	0	122	0	86	21.96	20.99	3.94	0	0.76	1.3	2.29
0	2.10833	25.3	2016-09-09	10721	0	4.72	0	2014-08-12	10721	0	4.2	0	1	0	30	47	157	0	19.0677	0	0	106	0	68	23.6	21.7	3.36	0	0.58	1.24	1.65
0	8.65833	103.9	2017-04-06	10722	0	5.13	1	2008-09-23	10722	0	4.54	0	0	0	24	55	175	0	17.9592	0	0	100	0	70	14.5	11	3.33	0	1.02	1.33	1.53
0	6.14444	73.7333	2015-11-23	10724	0	4.76	0	2009-11-02	10724	0	5.8	0	0	0	23	67	170	0	23.1834	0	0	105	0	75	17.3	20.8	4	0	1.1	0.93	2.61
0	2.11111	25.3333	2011-04-12	10730	0	5.82	0	2009-03-13	10730	0	5.3	0	0	0	25	70	177	0	22.3435	0	0	110	0	80	18.7	22.9	4.4	0	1.2	1.62	2.21
0	3.58333	43	2013-05-15	10731	0	5.19	1	2009-11-02	10731	0	3.9	0	0	0	26	70	172	0	23.6614	0	0	115	0	80	36.1	26.3	4.1	0	0.9	1.67	1.98
0	2.08056	24.9667	2013-04-19	10734	0	4.02	0	2011-04-01	10734	0	5.73	0	0	0	40	66	167	0	23.6652	0	0	95	0	67	24.95	18.26	4.3	0	1.23	1.13	2.61
0	1.32778	15.9333	2014-07-18	10739	0	5.62	1	2013-03-27	10739	0	4.19	0	0	0	30	88	175	1	28.7347	0	0	113	0	74	38.49	28.94	7.22	1	2.93	1.24	4.65
0	1.85	22.2	2014-08-29	10747	0	4.55	0	2012-11-01	10747	0	4.35	0	0	0	30	65	168	0	23.03	0	0	120	0	80			4.9	0	1.13	1.81	2.58
0	2.99722	35.9667	2016-10-29	10750	0	4.68	0	2013-11-15	10750	0	4.54	0	0	0	30	65	170	0	22.4913	0	0	135	0	80	24.76	20.13	5	0	1.59	1.74	2.54
0	3.94722	47.3667	2012-09-22	10752	0	5.07	0	2008-11-01	10752	0	5.57	0	0	0	25	65	172	0	21.9713	0	0	120	0	70	9.19	14.18	5.86	0	0.75	1.11	4.41
0	2.08056	24.9667	2013-04-19	10754	0	5.65	1	2011-04-01	10754	0	5.8	0	0	0	23	70	170	1	24.2215	0	0	131	0	89	31.6	19.3	4.4	0	1.4	1.03	2.74
0	1.73889	20.8667	2016-04-26	10756	0	4.03	0	2014-08-09	10756	0	4.69	0	1	0	24	65	157	1	26.3702	0	0	104	0	66	16.13	13.7	3.82	0	1.29	1.11	2.12
0	1.74167	20.9	2016-04-19	10760	0	4.36	0	2014-08-01	10760	0	4.6	0	1	0	34	56	165	0	20.5693	0	0	90	0	64	18.96	10.44	4.8	0	0.71	1.55	2.93
0	7.10833	85.3	2016-11-04	10762	0	4.52	0	2009-11-02	10762	0	5.6	0	0	0	25	74	174	1	24.4418	0	0	100	0	70	11.2	26.2	4.5	0	1.6	1.27	2.5
0	5.09444	61.1333	2014-11-10	10763	0	4.95	1	2009-11-02	10763	0	4.2	0	0	0	23	78	176	1	25.1808	0	0	110	0	80	18.4	24.1	3.8	0	1.5	1.52	1.6
0	2.09167	25.1	2016-08-30	10771	0	4.86	0	2014-08-08	10771	0	4.9	0	0	0	28	72	168	1	25.5102	0	0	118	0	75	28	20	3.66	0	1.18	0.95	2.56
0	4.27778	51.3333	2017-01-19	10774	0	4.81	0	2012-11-01	10774	0	4.73	0	0	0	26	64	168	0	22.6757	0	0	100	0	65			5.28	0	1.14	1.28	3.48
0	2.73611	32.8333	2013-07-25	10778	0	4.94	1	2010-11-13	10778	0	5.8	0	0	0	45	80	173	1	26.7299	0	0	110	0	70	21.7	27.9	4.9	0	1.7	2.3	1.89
0	3.07778	36.9333	2012-03-25	10779	0	5.99	0	2009-03-13	10779	0	4.8	0	0	0	42	78	172	1	26.3656	0	0	110	0	70	21.6	20	5	0	1.1	0.97	3.57
0	7.13611	85.6333	2015-11-26	10780	0	5.74	0	2008-11-13	10780	0	4.92	0	0	0	42	70	173	0	23.3887	0	0	110	0	80	35	38.52	5.53	0	1.26	1.72	3.23
0	5.24722	62.9667	2016-09-27	10783	0	5.28	0	2011-07-27	10783	0	5.7	0	0	0	44	73	174	1	24.1115	0	0	125	0	79			4.75	1	2.31	1.41	2.29
0	1.88611	22.6333	2012-09-03	10785	0	6.13	1	2010-10-25	10785	0	6.09	0	0	0	42	68	168	1	24.093	0	0	120	0	75	16.84	14.95	5.43	0	1.04	1.84	3.12
0	3.97222	47.6667	2014-10-28	10788	0	5.15	1	2010-11-28	10788	0	5.9	0	0	0	42	80	171	1	27.3588	0	0	124	0	89	23.1	19.2	5.1	0	1.4	2.18	2.3
0	8.14444	97.7333	2016-11-23	10795	0	4.5	0	2008-11-13	10795	0	4.47	0	0	0	38	73	170	1	25.2595	0	0	110	0	70	38.15	23.82	3.91	0	0.76	1.47	2.09
0	0.863889	10.3667	2011-09-01	10796	0	5.48	1	2010-10-25	10796	0	5.75	0	0	0	40	70	170	1	24.2215	0	0	106	0	68	25	25	4.59	0	1.54	1.42	2.88
0	2.11111	25.3333	2011-04-12	10800	0	4.84	0	2009-03-13	10800	0	6	0	1	0	38	63	173	0	21.0498	0	0	110	0	80	11.5	14	4.2	0	1.2	1.3	2.36
0	1.98056	23.7667	2012-10-07	10803	0	6.13	1	2010-10-25	10803	0	5.9	0	0	0	38	61	166	0	22.1367	1	1	141	1	90	27.3	29.6	5.5	0	1.2	2.1	2.85
0	1.88611	22.6333	2012-09-03	10806	0	5.38	0	2010-10-25	10806	0	6.2	0	0	0	38	64	171.5	0	21.7596	0	0	131	0	78	20.3	15.9	6.3	0	1.1	1.7	4.13
0	3.55278	42.6333	2017-03-30	10821	0	4.49	0	2013-09-28	10821	0	4.74	0	1	0	26	47	167	0	16.8525	0	0	115	0	80	19.4	28.23	5.49	0	0.82	1	4.12
0	1.86944	22.4333	2017-03-21	10827	0	4.57	0	2015-05-18	10827	0	5.5	0	0	0	31	72	173	1	24.0569	0	0	120	0	84	25.6	43.1	3.44	0	1.04	1.38	1.69
0	4.34167	52.1	2015-08-01	10828	0	4.96	1	2011-04-21	10828	0	5.67	0	0	0	25	86	172	1	29.0698	0	0	135	0	87			4.49	1	2.14	1.13	2.39
0	5.66111	67.9333	2016-11-18	10839	0	4.79	0	2011-04-21	10839	0	5.84	0	0	0	24	60	162	0	22.8624	0	0	108	0	63			3.69	0	0.71	0.94	2.43
0	4.88611	58.6333	2016-08-02	10852	0	4.63	0	2011-10-09	10852	0	5.56	0	0	0	37	75	181	0	22.8931	1	1	145	1	90	23.01	22.61	4.45	1	2.33	1.22	2.17
0	4.42778	53.1333	2015-09-01	10864	0	4.84	1	2011-04-21	10864	0	5.37	0	0	0	27	75	178	0	23.6713	0	0	135	0	87			3.18	0	1.53	0.74	1.74
0	1.24167	14.9	2016-11-07	10865	0	4.7	0	2015-08-18	10865	0	4.01	0	0	0	27	65	177	0	20.7476	1	1	145	1	92	14	18	4.27	0	1.17	1.34	2.42
0	4.18333	50.2	2016-11-28	10867	0	5.34	0	2012-10-14	10867	0	5.71	0	1	1	55	76	168	1	26.9274	1	1	150	1	100	23.41	23.94	4.65	1	2.36	1.24	2.34
0	1.99444	23.9333	2016-10-18	10869	0	4.31	0	2014-10-31	10869	0	3.93	0	1	0	31	56	166.5	0	20.2004	0	0	115	0	82	17.46	13.11	4.37	0	0.81	1.6	2.4
0	2.12222	25.4667	2016-09-08	10875	0	5.1	0	2014-08-06	10875	0	4.25	0	1	0	29	51.7	167	0	18.5378	0	0	113	0	76	10	12	4.06	0	0.73	1.48	2.08
0	4.91667	59	2016-12-14	10876	0	5.17	0	2012-02-09	10876	0	5.05	0	0	0	26	70	175	0	22.8571	0	0	111	0	63	30.1	22.64	3.88	0	1.01	0.83	2.59
0	1.73056	20.7667	2016-04-23	10878	0	4.78	0	2014-08-09	10878	0	5.77	0	1	0	40	55	155	0	22.8928	0	0	122	0	78	15.08	14.54	5.55	0	0.71	1.4	3.83
0	5.94167	71.3	2014-08-18	10882	0	4.16	0	2008-10-09	10882	0	4.43	0	1	0	24	50	160	0	19.5312	0	0	110	0	70	44.4	27.46	4.35	0	1.23	1.69	2.1
0	2.09444	25.1333	2015-09-23	10883	0	4.73	1	2013-08-30	10883	0	5.4	0	0	0	28	70	169	1	24.5089	0	0	123	0	79			5.81	0	1.49	1.53	3.6
0	2.88611	34.6333	2014-08-21	10884	0	5.19	0	2011-10-17	10884	0	5.71	0	0	0	23	60	173	0	20.0474	0	0	132	0	60			4.13	0	0.53	1.34	2.55
0	1.99167	23.9	2015-05-19	10886	0	4.53	0	2013-06-01	10886	0	4.53	0	1	0	41	54	164	0	20.0773	1	1	155	1	100	16.96	20.49	4.74	0	0.88	1.62	2.72
0	4.38611	52.6333	2015-08-17	10905	0	4.44	0	2011-04-21	10905	0	5.87	0	0	0	25	63	174	0	20.8086	0	0	99	0	71			3.4	0	1.29	1.69
0	4.90278	58.8333	2016-06-15	10913	0	4.01	0	2011-08-16	10913	0	5.36	0	1	0	30	51	160	0	19.9219	0	0	113	0	77			4.3	0	0.96	1.61	2.25
0	1.01389	12.1667	2016-12-22	10915	0	4.9	0	2015-12-23	10915	0	5.27	0	1	0	31	51	155	0	21.2279	0	0	124	0	72	11	14	4.16	0	1.34	1.1	2.59
0	0.991667	11.9	2016-12-16	10916	0	4.62	0	2015-12-25	10916	0	5.19	0	1	0	30	61	158	1	24.4352	0	0	114	0	69	15	15	2.8	0	1.31	1.15	1.59
0	2.09167	25.1	2016-08-30	10917	0	4.31	0	2014-08-08	10917	0	4.03	0	1	0	27	51	156	0	20.9566	0	0	97	0	61	9	13	4.63	0	1.09	1.61	2.66
0	1.05556	12.6667	2016-09-01	10923	0	4.78	0	2015-08-18	10923	0	4.64	0	1	0	30	49	158	0	19.6283	0	0	107	0	64	11	17	3.77	0	0.6	1.63	1.66
0	6.68611	80.2333	2015-10-15	10925	0	4.67	0	2009-03-13	10925	0	5.5	0	0	0	25	64	176	0	20.6612	0	0	100	0	70	32.4	29	3.7	0	0.7	1.03	2.4
0	5.76389	69.1667	2016-09-02	10926	0	4.74	0	2010-12-28	10926	0	5.5	0	1	0	26	52	162	0	19.8141	0	0	95	0	64			3.8	0	0.6	1.75	1.78
0	2.17222	26.0667	2015-10-21	10929	0	4.46	0	2013-08-30	10929	0	4.52	0	0	0	26	66	170	0	22.8374	0	0	137	0	82			5.84	0	0.9	1.2	4.23
0	5.15833	61.9	2016-08-25	10935	0	5.27	0	2011-07-26	10935	0	4.79	0	0	0	39	55	167	0	19.721	0	0	90	0	60	22.04	20.45	3.16	0	0.63	1.18	1.69
0	2.01389	24.1667	2016-08-10	10940	0	4.1	0	2014-08-16	10940	0	5.55	0	0	0	29	74	170	1	25.6055	0	0	136	0	87	68	48.14	5.59	1	4.51	0.95	2.59
0	5.90556	70.8667	2016-09-23	10941	0	4.57	0	2010-11-28	10941	0	5.8	0	0	0	36	54	163	0	20.3244	0	0	108	0	74			5.2	0	1.4	2.18	2.38
0	1.725	20.7	2016-04-14	10947	0	4.74	0	2014-08-02	10947	0	4.96	0	1	0	33	47	169	0	16.456	0	0	109	0	69	11.97	11	3.59	0	0.75	1.31	1.94
0	4.12222	49.4667	2012-11-01	10949	0	4.53	0	2008-10-09	10949	0	4.83	0	0	0	23	57	172	0	19.2672	0	0	110	0	75	8.68	11.5	3.21	0	1.1	1.54	1.17
0	1.97778	23.7333	2017-03-23	10951	0	4.19	0	2015-04-11	10951	0	4.48	0	0	0	27	69.3	178	0	21.8722	0	0	96	0	63	28.64	25	3.98	0	0.62	0.92	2.78
0	4.10278	49.2333	2013-11-18	10955	0	5.33	1	2009-11-02	10955	0	4.9	0	0	0	26	75	175	1	24.4898	0	0	115	0	75	19.9	21.3	4.6	0	0.8	1.38	2.88
0	1.00278	12.0333	2015-11-14	10961	0	5.04	0	2014-11-18	10961	0	4.94	0	0	0	26	67	180	0	20.679	1	0	137	1	90	39.3	17.9	4.63	1	3.01	1	2.26
0	2.03056	24.3667	2016-09-19	10973	0	5.52	0	2014-09-19	10973	0	5.15	0	1	0	28	46	155	0	19.1467	0	0	118	0	83	11.2	16	3.63	0	0.67	1.37	1.81
0	3.96944	47.6333	2015-03-20	10983	0	5.52	1	2011-04-21	10983	0	5.21	0	0	0	28	85	176	1	27.4406	0	0	126	0	78	30.09	23.17	4.28	0	1.51	0.78	2.81
0	8.07222	96.8667	2016-09-23	10984	0	4.64	0	2008-10-09	10984	0	4.61	0	0	0	23	60	178	0	18.937	0	0	100	0	70	10.34	12.08	4.43	0	1.68	0.99	2.68
0	0.994444	11.9333	2013-05-10	10991	0	5.45	0	2012-05-17	10991	0	5.66	0	0	0	42	60	172	0	20.2812	0	0	120	0	75			3.44	0	0.5	0.95	2.26
0	0.125	1.5	2017-04-21	10996	0	5.31	0	2017-03-07	10996	0	5.27	0	0	0	35	75	170	1	25.9516	0	0	139	0	88	18.5	19.2	4.37	0	0.9	1.32	2.77
0	3.00556	36.0667	2016-06-06	10997	0	4.07	0	2013-06-20	10997	0	4.57	0	0	0	30	67	176	0	21.6296	0	0	110	0	75	37.65	18.19	4.24	0	0.81	1.79	2.08
0	3.05278	36.6333	2016-04-22	11004	0	4.97	1	2013-04-19	11004	0	5.27	0	0	0	25	74	178	0	23.3556	0	0	122	0	80	26.83	20.58	3.94	0	1.41	0.99	2.31
0	5.98889	71.8667	2014-09-04	11020	0	5.02	0	2008-10-09	11020	0	5.66	0	0	0	26	74	175	1	24.1633	0	0	120	0	80	12.07	15.06	5.52	0	0.52	1.2	4.09
0	6.47778	77.7333	2016-09-02	11021	0	4.98	0	2010-04-15	11021	0	5.9	0	1	0	27	55	160	0	21.4844	0	0	90	0	60	23.3	22.5	4.5	0	1	1.79	2.27
0	3.58333	43	2013-05-15	11038	0	4.92	0	2009-11-02	11038	0	4.2	0	0	0	24	63	174	0	20.8086	0	0	105	0	80	14	17.9	4	0	0.5	1.12	2.67
0	7.775	93.3	2016-11-02	11048	0	5.31	0	2009-03-05	11048	0	4.8	0	0	0	26	65	172	0	21.9713	0	0	110	0	70	13.8	20.5	3.7	0	0.7	1.47	1.9
0	2.06944	24.8333	2016-08-30	11051	0	4.52	0	2014-08-16	11051	0	4.27	0	0	0	28	64.4	166	0	23.3706	0	0	123	0	60	20.3	20.4	3.86	0	1.07	0.96	2.68
0	1.96389	23.5667	2016-06-06	11062	0	4.51	0	2014-06-30	11062	0	4.53	0	0	0	31	73	171	1	24.9649	0	0	122	0	75	31.21	18.24	5.05	0	1.43	1.27	3.13
0	5.51389	66.1667	2016-09-26	11064	0	4.59	0	2011-04-21	11064	0	5.69	0	1	0	26	42	158	0	16.8242	0	0	114	0	60			3.68	0	0.9	1.31	1.96
0	1.87778	22.5333	2014-07-30	11065	0	4.72	0	2012-09-22	11065	0	4.9	0	1	0	26	63	170	0	21.7993	0	0	110	0	67	17.21	15.11	4.51	0	0.92	1.77	2.32
0	2.04722	24.5667	2016-09-21	11069	0	4.78	0	2014-09-15	11069	0	4.9	0	0	0	26	62	170	0	21.4533	0	0	116	0	78	14.2	23.1	4.27	0	1.26	1.03	2.66
0	7.38611	88.6333	2016-08-24	11079	0	4.38	1	2009-05-14	11079	0	4.4	0	0	0	30	63	165	0	23.1405	0	0	110	0	75	48.6	30.6	4.2	1	2.8	1.26	1.64
0	3.95278	47.4333	2015-04-08	11080	0	5.63	0	2011-05-16	11080	0	5.81	0	1	0	32	62	169	0	21.7079	0	0	97	0	61	13.48	15.02	4.04	0	0.91	0.96	2.67
0	1.16944	14.0333	2010-05-08	11086	0	5.5	1	2009-03-13	11086	0	5.3	0	0	0	25	80	176	1	25.8264	0	0	120	0	80	24.7	23.8	5.3	1	4.4	1.17	2.17
0	4.67222	56.0667	2016-09-28	11088	0	4.69	0	2012-02-20	11088	0	4.98	0	0	0	27	66	178	0	20.8307	0	0	120	0	70	20.53	17.18	2.86	0	0.81	0.83	1.66
0	1.41111	16.9333	2011-03-25	11089	0	5.53	1	2009-11-02	11089	0	4.8	0	0	0	25	75	171	1	25.6489	0	0	110	0	85	35	39.1	3.2	0	0.7	0.97	1.92
0	5.675	68.1	2016-11-23	11090	0	5.1	0	2011-04-21	11090	0	6.15	0	0	0	25	64	175	0	20.898	0	0	109	0	72			4.91	0	1.19	1.31	3.06
0	3.25278	39.0333	2016-11-23	11092	0	5	0	2013-09-09	11092	0	5.24	0	0	0	24	51	170	0	17.6471	0	0	104	0	75	19.09	18.15	4.81	0	0.83	1.61	2.82
0	0.797222	9.56667	2016-08-29	11093	0	5.55	0	2015-11-16	11093	0	5.9	0	0	0	27	68	171	0	23.255	0	0	122	0	84	15.8	16.6	3.55	0	0.81	0.91	1.86
0	1.43889	17.2667	2010-04-15	11101	0	5.4	0	2008-11-13	11101	0	5.37	0	0	0	25	62	172	0	20.9573	0	0	100	0	70	25.54	24.72	6.22	0	0.81	1.15	4.7
0	6.18889	74.2667	2015-12-09	11102	0	4.9	0	2009-11-02	11102	0	4.6	0	0	0	25	68	180	0	20.9877	0	0	95	0	60	13.6	20.1	4.4	0	0.8	1.58	2.43
0	7.76389	93.1667	2016-10-27	11106	0	5.19	0	2009-03-03	11106	0	5.8	0	0	0	23	70	172	0	23.6614	0	0	110	0	80	66.5	45.3	4.6	0	1.4	1.12	2.79
0	3.58333	43	2013-05-15	11109	0	5.49	1	2009-11-02	11109	0	3.9	0	0	0	23	68	173	0	22.7204	0	0	120	0	80	20.8	20.6	3	0	0.6	1.14	1.56
0	7.91944	95.0333	2016-09-30	11128	0	5.14	1	2008-12-10	11128	0	4.15	0	0	0	24	65	174	0	21.4692	0	0	110	0	70	13.05	25.36	4.42	0	1.07	1.55	2.38
0	1.98889	23.8667	2015-05-18	11129	0	4.37	0	2013-06-01	11129	0	4.87	0	1	0	28	50	159	0	19.7777	0	0	100	0	65	17.56	21.29	7.16	0	1.48	1.23	5.26
0	1.02222	12.2667	2012-09-03	11130	0	5.24	0	2011-09-01	11130	0	5.02	0	0	0	25	60	177	0	19.1516	0	0	114	0	70	13.09	17.39	3.64	0	1.23	1.17	1.91
0	5.59722	67.1667	2016-10-26	11132	0	4.56	0	2011-04-21	11132	0	5.27	0	0	0	23	75	173	1	25.0593	0	0	125	0	83			4.47	0	1.56	0.84	2.92
0	1.93056	23.1667	2017-03-29	11134	0	5.14	0	2015-05-04	11134	0	4.72	0	0	0	27	62	180	0	19.1358	0	0	102	0	75	15.25	17.05	3.69	0	1.14	1.22	1.95
0	2.175	26.1	2016-09-26	11136	0	5.24	0	2014-08-05	11136	0	5.37	0	0	0	25	63	171	0	21.5451	0	0	106	0	61	11	16	3.32	0	1	1.38	1.63
0	2.08889	25.0667	2016-08-29	11146	0	4.45	0	2014-08-08	11146	0	4.45	0	0	0	29	57.8	169.5	0	20.1182	0	0	123	0	83	12	14	5.03	0	1.73	1.23	3.31
0	1.63889	19.6667	2016-07-29	11148	0	4.66	1	2014-12-17	11148	0	5.55	0	0	0	27	90	170	1	31.1419	0	0	139	0	65	47.7	27.1	6.16	1	2.18	1.31	3.62
0	5.24444	62.9333	2015-05-27	11160	0	4.99	0	2010-03-26	11160	0	6.1	0	0	0	20	62	165	0	22.7732	0	0	110	0	70	17.9	11.4	5.8	0	0.8	2.22	3.2
0	5.52222	66.2667	2016-08-31	11162	0	5.05	0	2011-03-23	11162	0	6	0	0	0	27	50	160	0	19.5312	0	0	115	0	69	52.8	36	7.4	1	2.7	1.51	4.72
0	5.90278	70.8333	2014-10-14	11164	0	4.89	0	2008-12-19	11164	0	5.1	0	0	0	23	52	163	0	19.5717	0	0	90	0	65	42.2	20.2	4	1	1.9	1.52	1.65
0	1.83889	22.0667	2015-06-23	11166	0	4.42	0	2013-08-30	11166	0	4.44	0	0	0	26	71	173	0	23.7228	0	0	115	0	54			4.63	1	2.4	1.36	2.18
0	4.45556	53.4667	2015-09-11	11167	0	5.25	0	2011-04-21	11167	0	5.86	0	0	0	23	50	165	0	18.3655	0	0	104	0	71			4.81	1	2.3	1.21	2.55
0	5.59444	67.1333	2016-06-03	11177	0	5.05	0	2010-11-28	11177	0	6	0	0	0	27	69	170	0	23.8754	0	0	110	0	80			4.8	1	2.2	1.54	2.27
0	7.6	91.2	2016-06-16	11178	0	4.13	0	2008-12-19	11178	0	5.7	0	0	0	25	70	175	0	22.8571	0	0	120	0	80	17.1	18.4	4.6	0	0.6	1.64	2.72
0	1.05	12.6	2016-09-27	11179	0	5.02	0	2015-09-15	11179	0	4.4	0	1	0	31	55	162	0	20.9572	0	0	102	0	75	17	16	4.07	1	2.22	1.08	2.31
0	1.87778	22.5333	2014-07-30	11180	0	4.91	0	2012-09-22	11180	0	5.04	0	0	0	27	75	170	1	25.9516	0	0	115	0	81	57.6	27.52	4.81	0	1.35	1.48	2.72
0	3.96111	47.5333	2016-09-02	11181	0	4.78	0	2012-10-07	11181	0	5.48	0	0	0	28	55	170	0	19.0311	0	0	120	0	80	19.96	20.69	4.85	0	1	1.39	3.01
0	4.4	52.8	2015-08-22	11182	0	4.13	1	2011-04-21	11182	0	5.21	0	0	0	25	95	178	1	29.9836	0	0	106	0	60			4.49	1	2.4	0.89	2.51
0	5.89167	70.7	2014-10-10	11183	0	4.19	0	2008-12-19	11183	0	5.2	0	1	0	22	50	155	0	20.8117	0	0	100	0	60	43.5	29.6	4.7	0	0.9	1.98	2.32
0	5.21111	62.5333	2014-12-22	11184	0	5.46	0	2009-11-02	11184	0	4.5	0	0	0	22	66	174	0	21.7994	1	0	115	1	90	14	11.6	3.5	0	0.6	1.47	1.76
0	3.83056	45.9667	2016-07-02	11187	0	4.78	0	2012-09-22	11187	0	5.72	0	0	0	25	54	169	0	18.9069	0	0	119	0	72	25	30.38	5.43	0	1.12	1.31	3.61
0	1.90556	22.8667	2012-09-22	11197	0	5.2	1	2010-11-06	11197	0	4.98	0	0	0	26	78	167	1	27.968	0	0	112	0	72			5.16	1	1.95	1.05	4.2
0	1.38889	16.6667	2016-08-26	11198	0	5.24	0	2015-04-14	11198	0	5.08	0	0	0	27	77	177	1	24.5779	0	0	115	0	70	28.43	22.48	3.46	1	2.27	1.64	0.79
0	1.84444	22.1333	2015-06-25	11205	0	5.41	0	2013-08-30	11205	0	4.78	0	0	0	23	68	175	0	22.2041	0	0	122	0	79			3.61	0	1.29	1.165	1.86
0	6.52222	78.2667	2016-08-29	11209	0	4.52	0	2010-03-26	11209	0	5.8	0	0	0	26	62	170	0	21.4533	0	0	100	0	60	17.7	11.8	4.2	0	1.6	1.91	1.57
0	5.84167	70.1	2014-09-22	11211	0	5	0	2008-12-19	11211	0	4.1	0	0	0	22	63	177	0	20.1092	0	0	110	0	80	20.8	18.2	3.5	0	0.7	1.22	1.95
0	1.34167	16.1	2016-08-09	11213	0	3.9	0	2015-04-14	11213	0	4.9	0	0	0	24	72	175	0	23.5102	0	0	115	0	62	23.51	12.49	4	0	0.79	1.27	2.37
0	3.37222	40.4667	2012-07-09	11216	0	5.8	1	2009-03-13	11216	0	5.4	0	0	0	21	77	175	1	25.1429	0	0	100	0	70	9.9	23.9	4.1	0	1.7	1.03	2.29
0	1.68056	20.1667	2016-04-23	11223	0	4.92	0	2014-08-27	11223	0	5.41	0	1	0	40	52	166	0	18.8707	0	0	110	0	75	15.89	15.77	5.13	0	0.91	1.63	3.09
0	1.43889	17.2667	2010-04-15	11224	0	5.7	0	2008-11-13	11224	0	5.18	0	1	0	24	42	157	0	17.0392	0	0	100	0	70	9.63	20.16	4.32	0	0.8	1.87	2.09
0	0.369444	4.43333	2016-08-30	11226	0	4.73	0	2016-04-19	11226	0	4.18	0	0	0	30	71	174	0	23.4509	0	0	101	0	61	23	16	4.29	0	1.28	0.99	2.34
0	1.02222	12.2667	2012-09-03	11228	0	5.04	1	2011-09-01	11228	0	5.53	0	0	0	25	75	170	1	25.9516	0	0	121	0	85	21.92	24.63	3.91	0	0.96	1.28	2.19
0	2.11111	25.3333	2016-11-24	11232	0	5.41	0	2014-10-26	11232	0	4.92	0	0	0	24	51	164	0	18.9619	1	1	140	1	94	22.04	15.05	3.59	0	0.8	1.21	2.02
0	1.98611	23.8333	2016-06-07	11238	0	4.51	0	2014-06-23	11238	0	4.14	0	0	0	36	59	165	0	21.6713	0	0	108	0	69	24.64	10.82	4.92	0	1.57	1.1	3.11
0	4.12222	49.4667	2012-11-01	11241	0	5.79	1	2008-10-09	11241	0	4.71	0	0	0	27	60	170	0	20.7612	0	0	85	0	60	23.8	19.93	4.1	0	0.38	0.86	3.07
0	1.87778	22.5333	2014-07-30	11247	0	4.59	0	2012-09-22	11247	0	5.05	0	0	0	26	58	166	0	21.048	0	0	113	0	57	20.25	12.92	4.18	0	0.7	1.15	2.71
0	1.20833	14.5	2016-10-25	11264	0	4.31	0	2015-08-17	11264	0	4.51	0	1	0	25	45	156	0	18.4911	0	0	103	0	52	8.8	12.9	3.95	0	0.99	1.7	1.84
0	5.275	63.3	2016-11-12	11276	0	4.54	0	2011-09-01	11276	0	5.68	0	0	0	25	63	172	0	21.2953	0	0	124	0	83	28.41	18.4	3.91	0	1.44	1.46	1.8
0	1.13056	13.5667	2016-09-22	11281	0	4.62	0	2015-08-12	11281	0	4.61	0	0	0	22	66	178	0	20.8307	0	0	109	0	61	10	13	4.82	0	1.05	1.85	2.29
0	2.03611	24.4333	2015-11-16	11289	0	3.9	0	2013-11-13	11289	0	4.03	0	0	0	24	67	175	0	21.8776	0	0	130	0	80	48.42	27.7	4.25	1	2.96	0.93	1.97
0	1.73889	20.8667	2016-04-18	11308	0	4.04	0	2014-08-01	11308	0	5.32	0	1	0	44	60	169	0	21.0077	0	0	111	0	69	16.93	12.2	5.09	0	0.65	2	2.79
0	0.994444	11.9333	2013-05-10	11329	0	5.13	0	2012-05-17	11329	0	4.57	0	1	0	40	66	158	1	26.4381	0	0	115	0	80			4.87	0	0.86	1.733	2.75
0	5.50556	66.0667	2017-03-24	11330	0	5.36	1	2011-10-20	11330	0	5.75	0	0	0	28	65	173	0	21.7181	0	0	117	0	65	20.92	18.55	5.4	0	1.27	2.067	2.76
0	1.83056	21.9667	2014-08-22	11331	0	4.19	0	2012-11-01	11331	0	6.14	0	0	0	26	53	160	0	20.7031	0	0	110	0	60			4	0	0.75	1.73	1.93
0	3.1	37.2	2014-10-30	11339	0	4.77	1	2011-10-10	11339	0	5.13	0	0	0	37	60	167	0	21.5139	0	0	110	0	75	19.08	18.59	3.82	0	1.08	1.47	1.86
0	2.47778	29.7333	2013-08-19	11341	0	4.92	0	2011-03-11	11341	0	5.4	0	1	0	35	62	166	0	22.4996	0	0	129	0	80	23.3	14.6	4.1	0	0.7	1.12	2.7
0	2.02778	24.3333	2013-06-01	11342	0	5.36	0	2011-06-02	11342	0	5.18	0	1	0	31	40	155	0	16.6493	0	0	111	0	75	20	19.17	4.04	0	1.01	1.11	2.47
0	1.25278	15.0333	2016-09-29	11343	0	4.88	0	2015-07-06	11343	0	5.32	0	0	0	32	73	170	1	25.2595	0	0	133	0	85	23.9	13.9	4.7	0	0.89	0.91	3.22
0	2.47778	29.7333	2013-08-19	11347	0	4.97	1	2011-03-11	11347	0	5.6	0	1	0	48	58	150	1	25.7778	1	0	138	1	92	25.4	23.2	4.7	0	1.7	1.78	2.15
0	3.90278	46.8333	2014-08-14	11352	0	5.22	0	2010-10-09	11352	0	3.92	0	0	0	24	56	170	0	19.3772	0	0	115	0	68	17.57	19.05	3.92	0	0.8	1.81	1.75
0	5.74722	68.9667	2016-10-28	11355	0	4.99	0	2011-02-28	11355	0	5.2	0	1	0	48	54	164	0	20.0773	0	0	119	0	77	22.4	17.1	4.6	0	1.2	2.39	1.72
0	2.02222	24.2667	2017-03-13	11363	0	4.79	0	2015-03-16	11363	0	4.72	0	1	0	24	49	158	0	19.6283	0	0	124	0	70	8	17.9	3.57	0	0.59	1.03	1.87
0	0.377778	4.53333	2016-10-27	11369	0	5.56	0	2016-06-13	11369	0	4.99	0	1	0	44	45	159	0	17.7999	0	0	119	0	71	19	20	4.66	0	0.69	1.31	2.71
0	4.97778	59.7333	2016-06-22	11378	0	4.87	0	2011-07-27	11378	0	5.94	0	0	0	32	60	171	0	20.5191	0	0	109	0	79			4.19	0	1	1.23	2.51
0	6.55	78.6	2015-05-26	11385	0	4.62	0	2008-12-10	11385	0	4.37	0	0	0	28	68	165	1	24.977	0	0	120	0	80	21.57	22.9	4.43	0	0.56	1.1	3.07
0	1.99167	23.9	2016-06-24	11386	0	5.32	1	2014-07-08	11386	0	6.15	0	1	0	45	65	156	1	26.7094	0	0	108	0	73	21.69	15.57	5.11	1	2.15	1.16	2.97
0	2.175	26.1	2016-09-27	11392	0	4.57	0	2014-08-06	11392	0	4.07	0	0	0	29	68.7	168	1	24.341	0	0	97	0	64	18	18	5.19	1	2.13	1.16	3.3
0	1.99167	23.9	2015-05-19	11411	0	5.65	1	2013-06-01	11411	0	5.47	0	1	1	51	51	151	0	22.3674	0	0	125	0	80	18.26	14.97	6.26	1	2.9	1.55	3.39
0	1.98889	23.8667	2015-05-18	11412	0	4.56	0	2013-06-01	11412	0	4.74	0	0	1	51	73	171	1	24.9649	0	0	125	0	80	37.41	37.46	5.43	1	1.85	1.36	3.23
0	2.47778	29.7333	2013-08-19	11414	0	4.81	0	2011-03-11	11414	0	5.9	0	1	0	39	66	162	1	25.1486	0	0	114	0	73	9.5	11.5	4.1	0	1	1.29	2.33
0	2.47778	29.7333	2013-08-19	11415	0	4.53	0	2011-03-11	11415	0	5.3	0	1	0	35	64	160	1	25	0	0	102	0	68	20.4	20.1	4.2	0	1	1.81	1.9
0	2.08056	24.9667	2013-04-19	11436	0	4.27	0	2011-04-01	11436	0	5.2	0	0	0	39	70	173	0	23.3887	0	0	119	0	78	18.8	16.9	4.5	0	1.3	0.99	2.95
0	4.59167	55.1	2016-04-29	11438	0	5.35	0	2011-10-20	11438	0	5.93	0	0	0	39	75	172	1	25.3515	0	0	118	0	81	31	20.31	5.56	0	1.55	1.96	2.9
0	5.90556	70.8667	2015-06-11	11440	0	4.75	0	2009-08-15	11440	0	5.4	0	0	0	35	88	174	1	29.0659	1	0	125	1	98	51.8	39	5.1	1	1.9	0.8	3.42
0	4.21389	50.5667	2016-06-06	11454	0	5.19	0	2012-04-11	11454	0	5.39	0	1	0	39	55	158	0	22.0317	0	0	126	0	82			3.51	0	0.64	1.36	1.86
0	5.53889	66.4667	2017-04-05	11457	0	4.67	0	2011-10-20	11457	0	4.78	0	0	0	30	82	170	1	28.3737	1	1	142	1	101	37.9	20.64	4.27	0	0.58	1.49	2.52
0	2.47222	29.6667	2017-04-27	11463	0	5.74	0	2014-11-19	11463	0	5.89	0	0	0	40	67	168	0	23.7387	0	0	97	0	72	21.1	20.9	4.7	0	0.83	1.43	2.6
0	4.12222	49.4667	2012-11-01	11465	0	5.33	1	2008-10-09	11465	0	4.63	0	0	0	28	62	168	0	21.9671	0	0	100	0	70	26.33	27.53	5.96	0	0.83	1.55	4.03
0	6.75278	81.0333	2016-06-29	11478	0	4.68	0	2009-11-02	11478	0	5.1	0	0	0	29	73	173	1	24.3911	0	0	100	0	70	8.6	15	3.5	0	0.9	1.38	1.71
0	3.00556	36.0667	2016-06-06	11482	0	5.32	0	2013-06-20	11482	0	4.96	0	0	0	31	55	164	0	20.4491	0	0	109	0	76	19.85	25.24	4.63	0	1.07	1.38	2.76
0	3.50278	42.0333	2016-10-27	11486	0	4.84	0	2013-05-15	11486	0	4.25	0	0	0	23	75	170	1	25.9516	0	0	139	0	89	23.12	9.16	5.38	1	2.47	1.13	3.13
0	0.808333	9.7	2013-07-25	11492	0	5.33	1	2012-10-07	11492	0	5.68	0	0	0	31	81	177	1	25.8546	0	0	120	0	80	21.31	22.56	5.86	1	2.43	1.923	2.83
0	2.86667	34.4	2013-09-25	11493	0	4.38	1	2010-11-28	11493	0	5.7	0	0	0	29	85	167	1	30.478	0	0	130	0	85			4.9	0	0.9	1.35	3.19
0	1.43889	17.2667	2010-04-15	11494	0	6.1	0	2008-11-13	11494	0	4.37	0	1	0	26	54	165	0	19.8347	0	0	90	0	60	235.5	216.9	3.95	0	1.73	1.43	1.73
0	7.79444	93.5333	2016-11-07	11497	0	5.23	0	2009-03-03	11497	0	5.1	0	1	0	25	50	163	0	18.8189	0	0	100	0	50	32.1	18.4	4.9	0	0.7	1.45	3.15
0	4.075	48.9	2014-10-15	11498	0	4.75	0	2010-10-09	11498	0	5.47	0	0	0	26	73	172	1	24.6755	0	0	118	0	74	32.64	33	4.15	0	1.3	1.59	1.97
0	1.16944	14.0333	2010-05-08	11499	0	5.5	1	2009-03-13	11499	0	5.7	0	0	0	24	71	167	1	25.4581	0	0	120	0	80	18.6	30.2	4.8	1	2	1	2.83
0	1.16944	14.0333	2010-05-08	11500	0	5.5	0	2009-03-13	11500	0	5	0	0	0	23	66	170	0	22.8374	0	0	120	0	70	29.9	28.2	3.9	0	0.7	1.4	2.2
0	2.68889	32.2667	2017-03-17	11501	0	4.65	0	2014-07-23	11501	0	4.79	0	0	0	27	73	179	0	22.7833	0	0	129	0	80	15.58	16.36	3.28	0	0.94	0.92	1.93
0	2.36667	28.4	2013-09-28	11507	0	5.06	0	2011-05-30	11507	0	5.67	0	0	0	38	62	171	0	21.2031	1	0	125	1	90			5.28	1	7.82	0.69	1.04
0	3.07778	36.9333	2012-06-12	11514	0	5.08	0	2009-05-31	11514	0	5.7	0	0	0	38	76	170	1	26.2976	0	0	120	0	80			4.2	0	1.2	1	2.67
0	2.11111	25.3333	2011-04-12	11520	0	5.63	0	2009-03-13	11520	0	5.4	0	1	0	27	70	163	1	26.3465	1	1	145	1	90	50.1	39	4.3	0	1.3	1.63	2.08
0	1.72778	20.7333	2016-04-18	11521	0	4.35	0	2014-08-05	11521	0	4.96	0	1	0	32	57	169	0	19.9573	0	0	104	0	72	14	13.54	4.17	0	1.14	1.75	1.9
0	7.25	87	2016-04-27	11522	0	4.97	0	2009-03-05	11522	0	4.5	0	1	0	26	50	160	0	19.5312	0	0	120	0	70	25	20.1	3.9	0	0.6	1.65	2
0	4.55833	54.7	2015-08-27	11523	0	4.23	0	2011-02-28	11523	0	5.7	0	1	0	30	54	160	0	21.0938	0	0	113	0	71	17.1	14.3	5.8	0	0.9	1.89	3.53
0	8.01667	96.2	2016-09-28	11524	0	5.31	0	2008-11-03	11524	0	5.34	0	0	0	25	68	170	0	23.5294	0	0	120	0	80	5.94	10.01	4.62	0	1.83	1.08	2.71
0	6.1	73.2	2016-04-19	11525	0	4.76	0	2010-04-15	11525	0	6.1	0	0	0	26	66	167	0	23.6652	1	0	120	1	90	39.9	23.8	5.6	0	1.8	1.67	3.15
0	5.91389	70.9667	2015-11-24	11526	0	4.61	0	2010-01-25	11526	0	6.2	0	0	0	26	70	170	1	24.2215	0	0	100	0	70	17.4	20.7	5	0	1.2	0.96	3.53
0	5.825	69.9	2014-08-11	11527	0	5.47	0	2008-11-13	11527	0	5.93	0	0	0	25	73	174	1	24.1115	0	0	120	0	80	19.53	11.52	4.88	0	1.4	1.96	2.28
0	1.75556	21.0667	2011-07-27	11528	0	6.19	0	2009-11-02	11528	0	6.1	0	0	0	26	65	172	0	21.9713	0	0	100	0	70	33.3	37.6	4.1	0	1.5	0.84	2.6
0	0.808333	9.7	2013-07-25	11532	0	5.4	1	2012-10-07	11532	0	5.64	0	0	0	28	75	175	1	24.4898	0	0	130	0	80	34.29	11.41	5.86	0	1.08	1.54	3.83
0	3.95	47.4	2016-08-29	11533	0	4.23	0	2012-10-07	11533	0	4.94	0	0	0	28	62	161	0	23.9188	0	0	115	0	80	18.83	18.07	4.26	0	0.82	1.34	2.55
0	1.92222	23.0667	2015-07-23	11534	0	5.15	1	2013-08-30	11534	0	5.06	0	0	0	27	63	178	0	19.8839	0	0	122	0	74			4.43	0	1.58	0.94	2.77
0	5.975	71.7	2014-08-30	11537	0	5.08	1	2008-10-09	11537	0	4.93	0	0	0	21	80	171	1	27.3588	0	0	120	0	80	22.68	26.82	4.99	0	0.58	1.6	3.13
0	1.00556	12.0667	2015-11-14	11540	0	4.86	1	2014-11-17	11540	0	4.97	0	0	0	26	90	178	1	28.4055	1	1	142	0	78	27.09	18.49	5.88	0	1.54	1.27	3.91
0	1.91389	22.9667	2016-11-07	11544	0	5.46	0	2014-12-19	11544	0	4.56	0	0	0	25	84	176	1	27.1178	0	0	112	0	68	19.47	20.17	4.69	0	0.75	1.28	3.07
0	1.19167	14.3	2016-10-14	11545	0	4.28	0	2015-08-12	11545	0	4.86	0	0	0	25	57	178	0	17.9902	0	0	110	0	76	17	18	3.9	0	0.83	1.33	2.19
0	4.93889	59.2667	2016-09-01	11557	0	4.88	0	2011-10-20	11557	0	5.18	0	0	0	33	70	174	0	23.1206	0	0	105	0	83	17.88	17.76	5.02	0	1.06	1.58	2.96
0	1.83056	21.9667	2010-10-09	11559	0	5.46	1	2008-12-19	11559	0	4.41	0	0	0	27	73	166	1	26.4915	0	0	100	0	70	32.09	35.88	6.11	0	1.15	1.49	4.1
0	5.98333	71.8	2014-09-02	11561	0	5.13	1	2008-10-09	11561	0	4.2	0	0	0	23	60	164	0	22.3081	0	0	120	0	70	210.2	35	4.32	0	0.74	0.96	3.02
0	1.96111	23.5333	2016-04-25	11565	0	4.62	0	2014-05-20	11565	0	5.24	0	1	0	28	50	155	0	20.8117	0	0	112	0	73			4.24	0	0.95	1.17	2.64
0	1.43889	17.2667	2010-04-15	11605	0	5.5	1	2008-11-13	11605	0	5.65	0	0	0	26	76	180	0	23.4568	0	0	110	0	70	11	14.5	4.63	0	1.44	1.21	2.76
0	0.936111	11.2333	2013-06-18	11608	0	4.64	0	2012-07-16	11608	0	5.4	0	1	0	28	45	162	0	17.1468	0	0	125	0	75	12.7	14.73	4.47	0	0.72	1.52	2.62
0	7.53611	90.4333	2017-04-07	11610	0	5.34	0	2009-11-02	11610	0	4.3	0	0	0	24	65	175	0	21.2245	0	0	120	0	80	11	12	4.5	0	0.6	1.5	2.68
0	2.36667	28.4	2016-12-19	11613	0	5.61	0	2014-08-20	11613	0	4.91	0	0	0	28	70	176	0	22.5981	0	0	124	0	76	28.3	24	5.39	0	1.39	1.57	3.48
0	3.58611	43.0333	2015-04-22	11614	0	4.61	0	2011-10-09	11614	0	4.71	0	0	0	25	68	165	1	24.977	0	0	100	0	65			4.36	0	0.84	1.44	2.54
0	4.03611	48.4333	2016-09-29	11616	0	4.62	0	2012-10-07	11616	0	5.5	0	0	0	25	74	174	1	24.4418	1	1	140	0	85	23.95	23.47	4.65	1	2.15	1.14	2.53
0	1.97222	23.6667	2016-08-30	11617	0	4.87	0	2014-09-20	11617	0	4.89	0	0	0	27	80	184	0	23.6295	1	1	151	0	78	20.8	18.68	4.64	0	1.24	1.33	2.75
0	2.12778	25.5333	2016-08-11	11623	0	5.09	0	2014-07-07	11623	0	4.11	0	0	0	25	65	175	0	21.2245	0	0	112	0	70	15.8	21.2	3.82	0	0.93	1.14	2.34
0	1.81944	21.8333	2014-08-18	11626	0	4.25	0	2012-11-01	11626	0	5.41	0	0	0	22	60	170	0	20.7612	0	0	115	0	70			4.36	0	1.16	0.97	2.86
0	1.67778	20.1333	2016-04-13	11633	0	4.08	0	2014-08-18	11633	0	5.46	0	1	0	43	60	160	0	23.4375	1	0	131	1	94	14.37	14.19	4.83	0	1.53	1.57	2.56
0	2.2	26.4	2014-11-18	11637	0	3.93	0	2012-09-17	11637	0	4.93	0	0	0	44	59	163	0	22.2063	0	0	107	0	78	29.05	22.37	5.15	1	2.37	1.34	2.73
0	5.90556	70.8667	2014-10-15	11647	0	5.04	1	2008-12-19	11647	0	5.1	0	0	0	26	64	167	0	22.9481	0	0	105	0	75	15.8	20.8	4.8	0	1
0	1.73333	20.8	2016-04-26	11659	0	4.62	0	2014-08-11	11659	0	5.62	0	1	0	45	53	155	0	22.0604	0	0	121	0	71	13.7	24.01	4.88	1	3.34	1.17	2.19
0	4.48056	53.7667	2017-01-04	11688	0	4.97	0	2012-08-05	11688	0	4.82	0	1	0	26	42.5	157	0	17.2421	0	0	119	0	75	16.1	19.11	4.77	0	0.8	2.12	2.29
0	1.86944	22.4333	2017-03-21	11700	0	4.58	0	2015-05-18	11700	0	5.42	0	1	0	31	62	158	1	24.8358	0	0	112	0	78	15.5	19.3	3.76	0	0.85	0.94	2.2
0	3.47778	41.7333	2014-08-21	11701	0	4.54	0	2011-03-18	11701	0	5.4	0	0	0	26	68	174	0	22.46	0	0	106	0	60			3.1	0	1.3	1.42	1.13
0	0.994444	11.9333	2013-05-10	11730	0	4.51	0	2012-05-17	11730	0	4.1	0	1	0	38	72	165	1	26.4463	0	0	112	0	72			4.18	0	0.96	1.31	2.43
0	1.34444	16.1333	2016-08-06	11738	0	5.93	0	2015-04-10	11738	0	5.96	0	0	0	26	74	172	1	25.0135	0	0	117	0	60	25	28.26	4.17	0	0.66	1.28	2.59
0	0.494444	5.93333	2013-05-02	11759	0	4.85	0	2012-11-05	11759	0	4.13	0	0	0	26	56	176	0	18.0785	0	0	105	0	60	25.15	18.02	3.13	0	0.99	1.017	1.66
0	0.994444	11.9333	2013-05-10	11793	0	6.16	0	2012-05-17	11793	0	5.76	0	0	0	47	55	165	0	20.202	0	0	105	0	70			5.14	0	0.93	2.04	2.68
0	5.81111	69.7333	2016-12-08	11798	0	4.69	0	2011-03-18	11798	0	5.7	0	1	0	29	50	160	0	19.5312	0	0	107	0	68			4.7	0	1.1	1.57	2.66
0	4.91389	58.9667	2016-08-12	11799	0	4.36	0	2011-10-09	11799	0	5.46	0	0	0	28	61	175	0	19.9184	0	0	105	0	78			3.43	0	0.71	1.073	2.03
0	1.98889	23.8667	2016-06-24	11827	0	4.3	0	2014-07-09	11827	0	5.15	0	0	1	61	67	167	1	24.0238	0	0	115	0	72	25.12	38.37	4.43	0	0.75	1.59	2.5
0	2.00278	24.0333	2015-05-23	11836	0	4.91	0	2013-06-01	11836	0	4.67	0	1	0	34	67	163	1	25.2174	0	0	120	0	85	18.97	11.89	4.86	1	1.97	1.28	2.68
0	5.08889	61.0667	2016-04-26	11839	0	4.75	0	2011-04-21	11839	0	5.76	0	0	0	27	56	168	0	19.8413	0	0	124	0	88			4.08	0	1.73	1.15	2.14
0	7.1	85.2	2016-11-01	11850	0	4.67	0	2009-11-02	11850	0	4	0	1	0	36	52	162	0	19.8141	0	0	110	0	65	22	17.9	4.3	0	1.5	1.31	2.26
0	1.82778	21.9333	2015-06-19	11858	0	4.62	0	2013-08-30	11858	0	4.31	0	0	0	30	62	165	0	22.7732	0	0	107	0	75			3.55	0	1.38	0.91	2.01
0	0.994444	11.9333	2013-05-10	11865	0	4.91	0	2012-05-17	11865	0	5.26	0	1	0	38	49	150	0	21.7778	0	0	105	0	65			4.1	0	1.42	0.96	2.49
0	5.60278	67.2333	2016-10-28	11882	0	4.45	0	2011-04-21	11882	0	5.61	0	1	0	24	58	167	0	20.7967	0	0	107	0	70			3.54	0	0.8	1.04	2.14
0	3.32778	39.9333	2014-12-12	11887	0	4.74	1	2011-09-01	11887	0	4.6	0	0	0	25	64	169	0	22.4082	1	1	143	0	82	12.87	16.54	3.19	0	0.67	1.167	1.72
0	5.78611	69.4333	2016-11-29	11893	0	4.27	0	2011-03-18	11893	0	5.4	0	0	0	26	71	178	0	22.4088	0	0	123	0	77			2.8	0	1.4	1.03	1.17
0	2.67778	32.1333	2015-12-09	11901	0	4.44	0	2013-04-19	11901	0	4.44	0	1	0	29	52	170	0	17.9931	0	0	102	0	74	20.35	21.97	4.14	0	0.8	1.11	2.67
0	2.36667	28.4	2013-09-28	11933	0	5.02	0	2011-05-30	11933	0	5.51	0	1	0	37	44	153	0	18.7962	0	0	100	0	70			4.87	0	0.79	2.36	2.15
0	5.78889	69.4667	2016-11-30	11967	0	4.06	0	2011-03-18	11967	0	5.1	0	0	0	25	70	168	1	24.8016	0	0	107	0	60			5.6	0	0.9	1.41	3.82
0	5.23333	62.8	2016-12-13	11968	0	4.58	0	2011-10-17	11968	0	4.74	0	0	0	20	65	180	0	20.0617	0	0	111	0	73			3.13	0	1.01	1.04	1.63
0	4.10278	49.2333	2013-11-18	11974	0	4.17	1	2009-11-02	11974	0	4.9	0	0	0	36	72	165	1	26.4463	0	0	120	0	80	14	19.1	4.5	0	0.9	1.03	3.09
0	4.99167	59.9	2016-09-20	11975	0	4.37	0	2011-10-20	11975	0	5.07	0	1	0	35	60	160	0	23.4375	0	0	101	0	64	17.88	20.12	3.93	0	0.57	1.59	2.08
0	2.08056	24.9667	2013-04-19	11986	0	5.83	0	2011-04-01	11986	0	6.09	0	0	0	45	66	164	1	24.539	0	0	124	0	82	27.18	26.5	3.73	0	0.82	1.5	1.86
0	2.08056	24.9667	2013-04-19	11989	0	5.59	0	2011-04-01	11989	0	5.8	0	0	0	43	55	170	0	19.0311	0	0	117	0	69	25.4	19.8	3.8	0	1.1	1.22	2.12
0	0.972222	11.6667	2012-02-13	11995	0	5.59	0	2011-02-28	11995	0	5.2	0	1	0	42	51	157	0	20.6905	0	0	129	0	75	19.6	20.3	4.4	0	0.6	2	2.09
0	2.08056	24.9667	2013-04-19	12002	0	4.27	0	2011-04-01	12002	0	4.87	0	1	0	30	40	158	0	16.0231	0	0	91	0	65	20.86	15.61	2.78	0	0.82	1.57	0.84
0	2.08056	24.9667	2013-04-19	12018	0	5.54	0	2011-04-01	12018	0	5.14	0	1	0	43	54	158	0	21.6311	0	0	116	0	72	26.71	20.96	4.16	0	0.89	1.5	2.26
0	2.08056	24.9667	2013-04-19	12020	0	5.38	0	2011-04-01	12020	0	5.13	0	1	0	40	63	160	1	24.6094	0	0	115	0	81	17.42	17.5	3.66	0	1.54	0.99	1.97
0	1.97222	23.6667	2016-07-05	12024	0	4.73	0	2014-07-26	12024	0	5.14	0	0	0	41	60	168	0	21.2585	0	0	118	0	81	17.25	15.67	4.49	0	1.07	1.25	2.75
0	7.78333	93.4	2016-11-03	12048	0	4.43	0	2009-03-03	12048	0	5.4	0	1	0	33	53	160	0	20.7031	0	0	110	0	75	13.2	24.6	3.8	0	0.8	1.41	2.02
0	2.52222	30.2667	2014-06-30	12052	0	5.43	0	2012-01-04	12052	0	5.06	0	0	0	30	72	174	0	23.7812	0	0	116	0	78	23.78	21.05	7.21	0	0.91	1.87	4.93
0	1.41111	16.9333	2011-03-25	12059	0	5.59	0	2009-11-02	12059	0	4.5	0	0	0	26	67	166	1	24.3141	0	0	120	0	80	14	17.2	5.5	1	2.6	1.32	2.96
0	1.32778	15.9333	2016-08-04	12069	0	4.64	0	2015-04-14	12069	0	5.1	0	0	0	26	66	178	0	20.8307	0	0	95	0	50	28.13	18.57	3.68	0	1.14	0.93	2.23
0	0.994444	11.9333	2013-05-10	12084	0	5.21	0	2012-05-17	12084	0	4.66	0	1	0	44	53	160	0	20.7031	0	0	115	0	75			4.25	0	0.92	1.57	2.26
0	2.00278	24.0333	2013-01-07	12092	0	5.78	1	2011-01-17	12092	0	5.5	0	0	0	23	100	175	1	32.6531	1	1	140	1	95	57.9	28.6	5.5	1	2.1	1.62	2.92
0	1.72778	20.7333	2016-04-18	12098	0	4.09	0	2014-08-05	12098	0	5.11	0	1	0	32	46	163	0	17.3134	0	0	104	0	74	29.79	20.77	4.38	0	0.96	1.22	2.72
0	0.958333	11.5	2017-04-05	12099	0	5.61	1	2016-04-25	12099	0	6	0	0	0	46	112	172	1	37.8583	0	0	138	0	87	17.8	15.4	5.58	1	3.71	0.92	3.27
0	0.813889	9.76667	2016-08-29	12105	0	5.48	0	2015-11-10	12105	0	6.07	0	1	0	32	63	160	1	24.6094	0	0	110	0	69	11.5	18.4	3.63	0	1.09	1.14	1.73
0	3.39444	40.7333	2016-12-08	12112	0	4.6	0	2013-08-04	12112	0	5.37	0	0	0	23	61.9	170.5	0	21.2932	0	0	118	0	80	28.43	22.05	3.67	0	1.32	1.43	1.64
0	1.17222	14.0667	2016-11-11	12117	0	4.62	1	2015-09-16	12117	0	4	0	0	0	29	73	181	0	22.2826	0	0	115	0	66	25	18	5.16	1	2.29	1.05	3.95
0	7.20833	86.5	2016-09-22	12126	0	4.93	0	2009-08-15	12126	0	4.8	0	1	0	29	67	171	0	22.913	0	0	110	0	80	10.7	16.3	4.5	0	1.1	1.16	2.87
0	2.2	26.4	2014-11-18	12129	0	4.65	1	2012-09-17	12129	0	5.69	0	0	0	44	80	172	1	27.0416	0	0	131	0	80	35.69	25.87	5.84	1	3.69	1.39	2.77
0	1.58056	18.9667	2017-03-03	12131	0	4.81	0	2015-08-12	12131	0	5.22	0	0	0	23	54	177	0	17.2364	0	0	112	0	65	14	15	3.43	0	0.98	1.38	1.63
0	0.566667	6.8	2016-12-23	12159	0	4.85	0	2016-06-02	12159	0	4.99	0	1	0	30	63	171	0	21.5451	0	0	101	0	60	18	22	3.72	0	0.44	1.29	1.47
0	3.58333	43	2013-05-15	12163	0	4.9	1	2009-11-02	12163	0	4.3	0	0	0	26	65	177	0	20.7476	0	0	110	0	75	12.5	5.9	3.6	0	0.5	1.11	2.26
0	1.82778	21.9333	2013-06-03	12166	0	4.43	0	2011-08-15	12166	0	4.83	0	1	0	25	50	163	0	18.8189	0	0	113	0	76	15.09	18.37	3.47	0	1.01	1.18	1.83
0	5.5	66	2017-03-22	12177	0	5.19	0	2011-10-20	12177	0	5.51	0	0	0	40	68	165	1	24.977	0	0	131	0	89	20.81	20.97	5.36	0	1	2.24	2.67
0	4.07222	48.8667	2014-10-14	12179	0	4.87	0	2010-10-09	12179	0	5.96	0	0	0	23	75	180	0	23.1481	0	0	139	0	85	22.14	22.16	5.67	0	1.13	2.43	2.73
0	7.01111	84.1333	2016-09-30	12184	0	4.15	0	2009-11-02	12184	0	4.7	0	0	0	23	65	170	0	22.4913	0	0	105	0	65	22	22.1	4	0	0.6	1.49	2.21
0	5.96111	71.5333	2014-08-25	12190	0	4.17	0	2008-10-09	12190	0	4.76	0	0	0	27	75	175	1	24.4898	0	0	130	0	70	158.4	124.1	4.35	0	1.52	1.71	1.94
0	1.43889	17.2667	2010-04-15	12192	0	5.5	0	2008-11-13	12192	0	4.5	0	0	0	26	53	165	0	19.4674	0	0	100	0	70	25	40.65	4.58	0	0.77	1.05	3.18
0	3.75	45	2015-05-05	12202	0	5.27	0	2011-08-24	12202	0	5.7	0	0	0	30	67	168	0	23.7387	0	0	111	0	66	31.9	22.57	3.48	0	0.63	1.53	1.66
0	1.73611	20.8333	2016-04-18	12214	0	4.07	0	2014-08-02	12214	0	4.21	0	1	0	36	47	155	0	19.563	0	0	93	0	62	31.43	20.48	5.05	0	0.87	1.7	2.95
0	1.51111	18.1333	2017-04-26	12215	0	3.97	0	2015-10-30	12215	0	4.22	0	1	0	34	50	160	0	19.5312	0	0	91	0	61	11.3	16.9	3.43	0	0.86	1.54	1.72
0	6.78611	81.4333	2016-07-11	12227	0	5.3	0	2009-11-02	12227	0	5.2	0	0	0	22	60	171	0	20.5191	0	0	115	0	75	24.9	29	4.2	0	0.6	1.4	2.54
0	3.76111	45.1333	2014-09-12	12235	0	4.89	0	2010-12-28	12235	0	3.9	0	0	0	27	60	166	0	21.7738	0	0	114	0	73			3.6	0	1.4	2.19	0.77
0	1.93889	23.2667	2015-04-13	12259	0	4.78	0	2013-05-15	12259	0	4.6	0	0	0	25	69	180	0	21.2963	0	0	116	0	86	19.87	22.26	5.02	0	1.15	0.78	3.72
0	1.23333	14.8	2016-10-21	12260	0	5.08	0	2015-08-04	12260	0	4.68	0	1	0	27	48	162.5	0	18.1775	0	0	91	0	54	12	17	5.4	0	0.94	1.84	3.06
0	1.02222	12.2667	2012-09-03	12278	0	5.18	0	2011-09-01	12278	0	5.24	0	0	0	23	57	165	0	20.9366	0	0	115	0	73	24.23	23.38	3.68	0	0.52	1.83	1.61
0	5.975	71.7	2014-08-30	12292	0	4.44	0	2008-10-09	12292	0	4.57	0	1	0	24	49	158	0	19.6283	0	0	105	0	80	208.3	116.9	3.29	0	0.53	1.6	1.65
0	1.925	23.1	2012-09-01	12293	0	4.88	0	2010-10-09	12293	0	5.56	0	0	0	26	60	170	0	20.7612	0	0	115	0	78	49	63	4.79	1	4.05	1.29	2.55
0	2.06944	24.8333	2017-03-24	12302	0	4.74	0	2015-03-10	12302	0	4.64	0	0	0	25	61	165	0	22.4059	1	1	150	1	91			4.7	0	1.79	1.03	2.86
0	5.30556	63.6667	2016-11-23	12310	0	4.14	0	2011-09-01	12310	0	4.81	0	0	0	25	62	170	0	21.4533	0	0	101	0	70	19.54	20.19	4.41	0	1.06	1.29	2.64
0	3.74167	44.9	2014-07-15	12311	0	4.21	0	2010-11-06	12311	0	5.8	0	1	0	24	55	165	0	20.202	0	0	111	0	81			3.4	0	0.7	1.54	1.58
0	6.36944	76.4333	2015-06-23	12312	0	4.62	0	2009-03-13	12312	0	6.2	0	0	0	22	54	169	0	18.9069	0	0	110	0	80	9	14.8	3.4	0	0.9	1.04	1.92
0	5.85556	70.2667	2017-01-18	12313	0	5.42	0	2011-04-12	12313	0	5.49	0	1	0	25	46	158	0	18.4265	0	0	107	0	72	14.19	17.18	3.91	0	0.95	1.25	2.23
0	5.825	69.9	2014-08-01	12322	0	4.66	1	2008-11-03	12322	0	4.54	0	0	0	24	74	168	1	26.2188	0	0	105	0	80	22.07	15.11	4.47	0	1.14	1.4	2.55
0	4.48611	53.8333	2017-03-16	12325	0	4.77	0	2012-10-13	12325	0	5.22	0	1	0	26	48	158	0	19.2277	0	0	110	0	70	29.99	26.58	4.52	0	0.99	1.42	2.65
0	0.494444	5.93333	2013-05-02	12328	0	4.71	0	2012-11-05	12328	0	4.4	0	1	0	24	46	158	0	18.4265	0	0	120	0	70	17.68	18.61	5.07	0	0.85	1.83	2.85
0	1.08333	13	2014-04-26	12330	0	4.25	0	2013-04-01	12330	0	4.79	0	0	0	24	60	168	0	21.2585	0	0	119	0	74	20.29	22.68	3.74	0	0.93	1.25	2.07
0	1.20556	14.4667	2016-11-18	12332	0	4.43	0	2015-09-11	12332	0	4.27	0	1	0	24	54	160	0	21.0938	0	0	108	0	68	24	19	4.12	0	1.7	1.44	2.61
0	4.12222	49.4667	2012-11-01	12337	0	4.53	0	2008-10-09	12337	0	4.24	0	0	0	24	55	160	0	21.4844	0	0	120	0	70	15.5	14	3.43	0	0.9	1.25	1.77
0	1.30556	15.6667	2014-07-15	12340	0	4.16	0	2013-04-01	12340	0	4.42	0	0	0	25	55	156	0	22.6003	0	0	110	0	86	23.01	19.57	4.84	0	1.28	1.87	2.39
0	1.23889	14.8667	2016-07-12	12343	0	4.62	0	2015-04-23	12343	0	4.27	0	0	0	25	59	169	0	20.6575	0	0	121	0	63	20.28	15.54	4.35	0	0.51	1.6	2.52
0	0.938889	11.2667	2016-08-10	12344	0	5.09	0	2015-09-07	12344	0	4.43	0	1	0	25	50	155	0	20.8117	0	0	111	0	78	50.1	33.4	4.89	0	0.74	1.57	2.06
0	1.98056	23.7667	2016-10-10	12372	0	5.14	0	2014-10-28	12372	0	4.64	0	0	0	28	82.9	187	0	23.7067	0	0	123	0	71	27.17	18.22	5.33	0	1.03	1.43	3.43
0	1.98889	23.8667	2015-05-18	12378	0	4.62	0	2013-06-01	12378	0	5.09	0	0	0	28	49	173	0	16.3721	0	0	100	0	65	23.14	19.08	3.97	0	0.98	1.07	2.45
0	1.71944	20.6333	2016-04-09	12380	0	4.44	0	2014-07-30	12380	0	5.62	0	1	0	28	46	156	0	18.902	0	0	107	0	76	17.35	10.4	3.43	0	1.12	1	1.92
0	1.41111	16.9333	2011-03-25	12381	0	5.9	1	2009-11-02	12381	0	4	0	0	0	23	67	170	0	23.1834	0	0	120	0	70	23.7	20.7	3.7	0	1	2.19	1.03
0	0.636111	7.63333	2017-02-13	12386	0	4.8	0	2016-06-29	12386	0	4.34	0	0	0	25	75	184	0	22.1526	0	0	113	0	71	14.1	14.7	3.36	0	0.41	1.17	1.98
0	2.13611	25.6333	2015-07-10	12409	0	4.42	0	2013-06-01	12409	0	5.21	0	1	0	28	50	157	0	20.2848	0	0	100	0	70			4.8	0	0.86	1.87	2.54
0	1.99722	23.9667	2016-10-18	12418	0	4.33	0	2014-10-30	12418	0	3.97	0	0	0	26	77	177	1	24.5779	1	0	122	1	98	33.81	17.79	5.52	0	1.23	1.03	3.93
0	5.86111	70.3333	2014-09-29	12425	0	4.4	0	2008-12-19	12425	0	5.2	0	1	0	24	58	165	0	21.3039	0	0	100	0	70	14	34.2	5	0	0.8	1.79	2.82
0	4.73333	56.8	2016-01-14	12426	0	4.36	0	2011-05-16	12426	0	4.68	0	1	0	27	69	165	1	25.3444	0	0	117	0	78			5.73	0	0.74	2.29	3.1
0	2.14167	25.7	2016-11-28	12428	0	4.69	0	2014-10-19	12428	0	5.32	0	0	0	25	55	161	0	21.2183	1	1	142	1	100	20.82	19.61	4.13	0	1.21	1.18	2.4
0	2.36667	28.4	2016-12-20	12508	0	5.18	0	2014-08-21	12508	0	4.27	0	0	0	26	52	168	0	18.424	0	0	110	0	69	14.7	18.7	4.14	0	1.07	1.05	2.4
0	1.65	19.8	2014-12-30	12538	0	5.3	0	2013-05-15	12538	0	4.26	0	0	0	23	63	175	0	20.5714	0	0	128	0	88	13.85	22.78	4.46	0	1.32	1.33	2.53
0	1.86944	22.4333	2017-03-21	12607	0	5	0	2015-05-18	12607	0	5.88	0	0	0	28	78	173	1	26.0617	0	0	110	0	84	30.9	20.2	4.02	0	1.7	0.97	2.14
0	2.15556	25.8667	2012-12-04	12623	0	4.04	0	2010-10-20	12623	0	5.31	0	1	0	26	52	160	0	20.3125	0	0	111	0	72	23.58	43.03	5.1	0	0.71	1.57	3.21
0	0.586111	7.03333	2015-03-25	12643	0	5.11	0	2014-08-26	12643	0	5	0	0	0	24	80	175	1	26.1224	0	0	117	0	86	14.1	15.2	5.22	1	1.95	1.06	3.22
0	1.23889	14.8667	2016-10-31	12647	0	4.63	0	2015-08-12	12647	0	4.77	0	0	0	22	73	174	1	24.1115	0	0	128	0	88	59	27	3.62	0	1.51	1.06	2.16
0	1.08333	13	2014-04-26	12670	0	4.74	0	2013-04-01	12670	0	5.2	0	0	0	24	65	167	0	23.3067	0	0	107	0	65	50	36.96	4.39	0	1.05	0.92	2.99
0	3.00278	36.0333	2015-09-30	12687	0	5.28	1	2012-10-14	12687	0	5.97	0	1	0	25	58	158	0	23.2335	0	0	115	0	85	22.01	12.25	4.87	0	1.23	1.48	2.83
0	1.82778	21.9333	2014-08-21	12697	0	5.42	0	2012-11-01	12697	0	6.122	0	0	0	26	65	172	0	21.9713	0	0	105	0	60			4.3	0	1.17	1.53	2.24
0	3.15833	37.9	2015-05-23	12701	0	4.75	1	2012-04-11	12701	0	4.28	0	0	0	25	66	170	0	22.8374	0	0	109	0	63			4.33	0	1.16	2.0402	1.76
0	1.26667	15.2	2016-08-02	12702	0	4.8	0	2015-05-04	12702	0	5.32	0	0	0	27	54	168	0	19.1327	0	0	117	0	71	20.04	11.76	3.99	0	0.74	1.32	2.33
0	0.711111	8.53333	2017-04-07	12720	0	5.19	1	2016-07-25	12720	0	5.1	0	0	0	28	64	171	0	21.8871	1	1	154	0	67	17	16	4.35	0	0.73	1	2.29
0	1.17778	14.1333	2016-06-06	12737	0	4.42	0	2015-04-09	12737	0	4.5	0	0	0	28	68	172	0	22.9854	0	0	109	0	57	14.4	13	4.54	0	1.31	1.29	2.57
0	2.73611	32.8333	2013-07-25	12744	0	5	1	2010-11-13	12744	0	5.7	0	0	0	44	76	169	1	26.6097	0	0	120	0	80	15.7	12.9	4.3	0	1	1.99	1.84
0	2.86667	34.4	2013-09-25	12746	0	4.59	1	2010-11-28	12746	0	5.9	0	1	0	43	56	154	0	23.6128	0	0	120	0	80			5.8	0	1.7	2.16	2.87
0	0.947222	11.3667	2011-10-20	12752	0	5.59	1	2010-11-13	12752	0	5.8	0	0	0	42	73	175	0	23.8367	0	0	121	0	76	29.2	22.1	5.4	1	2.9	1.84	2.25
0	3.37222	40.4667	2012-07-09	12757	0	5.96	0	2009-03-13	12757	0	5.4	0	0	0	38	83	170	1	28.7197	0	0	120	0	80	14.1	15.1	4.9	0	1	1.65	2.86
0	2.02222	24.2667	2011-03-01	12759	0	6.1	0	2009-03-03	12759	0	5	0	0	0	27	67	173	0	22.3863	0	0	100	0	65	25	25	4	0	0.5	1.52	2.29
0	0.972222	11.6667	2012-02-13	12763	0	4.66	0	2011-02-28	12763	0	5.3	0	0	0	42	72	174	0	23.7812	0	0	127	0	76	29.9	23.7	5.1	1	2	1.35	2.84
0	8.01111	96.1333	2017-04-06	12768	0	4.87	0	2009-05-14	12768	0	4.6	0	0	0	31	78	178	1	24.6181	0	0	110	0	80	20.7	21.9	4.2	1	2.3	1.01	2.1
0	1.86667	22.4	2017-03-17	12773	0	4.82	0	2015-05-15	12773	0	5.21	0	0	0	41	73	178	0	23.04	0	0	130	0	85	13.3	12.5	4.08	0	0.67	1.6	1.87
0	5.96667	71.6	2014-08-27	12774	0	4.83	0	2008-10-09	12774	0	4.45	0	0	0	34	86	170	1	29.7578	1	0	130	1	90	15.21	17.01	5.83	0	1.68	1.77	3.3
0	7.65278	91.8333	2016-04-25	12775	0	4.2	0	2008-10-09	12775	0	5.92	0	1	0	33	55	158	0	22.0317	0	0	120	0	70	14.5	11	4.46	0	0.4	1.48	2.81
0	2.42222	29.0667	2016-11-14	12776	0	4.68	0	2014-06-26	12776	0	5.06	0	0	0	36	70	169	1	24.5089	0	0	124	0	74	178.05	120.46	3.46	0	1.61	1.57	1.16
0	2.36667	28.4	2013-09-28	12778	0	6.03	1	2011-05-30	12778	0	5.86	0	1	0	46	63	162	1	24.0055	0	0	121	0	82			3.88	0	1.83	0.81	2.24
0	1.65278	19.8333	2016-08-03	12787	0	4.19	0	2014-12-17	12787	0	5.6	0	0	0	27	64	179	0	19.9744	0	0	131	0	86	27.2	19.1	4.83	0	1.26	1.3	2.68
0	0.994444	11.9333	2013-05-10	12795	0	5.47	0	2012-05-17	12795	0	5.26	0	1	0	45	60	155	1	24.974	0	0	115	0	80			5.73	0	1.19	1.94	3.25
0	1.38889	16.6667	2016-08-25	12821	0	4.6	0	2015-04-13	12821	0	4.32	0	0	0	23	68.8	185	0	20.1023	0	0	115	0	62	19.01	12.07	3.82	0	0.76	1.14	2.33
0	3.90556	46.8667	2014-08-15	12829	0	4.62	0	2010-10-09	12829	0	5.6	0	1	0	40	49	156	0	20.1348	0	0	116	0	72			4.9	0	0.5	1.42	3.25
0	5.91944	71.0333	2016-09-28	12832	0	5.14	0	2010-11-28	12832	0	5.5	0	1	0	38	58	155	1	24.1415	0	0	120	0	80			4.3	0	1	1.63	2.24
0	1.43889	17.2667	2010-04-15	12838	0	5.9	0	2008-11-13	12838	0	4.54	0	1	0	27	66	159	1	26.1066	0	0	100	0	65	6.11	12.78	6.69	1	4.99	2.18	2.24
0	3.50833	42.1	2012-03-25	12839	0	4.96	0	2008-10-09	12839	0	4.36	0	0	0	23	59	164	0	21.9363	0	0	120	0	80	35.02	23.9	3.59	0	0.99	1.99	1.65
0	2.10278	25.2333	2016-09-02	12840	0	4.05	0	2014-08-07	12840	0	4.37	0	1	0	28	56	152	1	24.2382	0	0	123	0	81	22	20	4.38	0	1.49	1.43	2.34
0	6.16389	73.9667	2016-11-21	12843	0	4.73	0	2010-10-25	12843	0	5.91	0	0	0	38	58	168	0	20.5499	0	0	130	0	75	9.14	14.36	5.19	0	1.67	1.95	2.48
0	0.808333	9.7	2011-07-27	12852	0	5.98	1	2010-10-09	12852	0	5.12	0	0	0	30	63	172	0	21.2953	1	1	140	0	80	16.35	17.82	5.06	0	1.55	1.87	2.49
0	7.46667	89.6	2016-04-20	12853	0	4.64	0	2008-12-10	12853	0	4.54	0	1	0	26	46	156	0	18.902	0	0	135	0	85	11	9.01	4.54	0	0.68	1.39	2.84
0	0.936111	11.2333	2014-10-18	12858	0	6.17	0	2013-11-15	12858	0	4.29	0	1	0	44	58	160	0	22.6562	0	0	125	0	85	25.89	16.9	4.04	0	0.92	1.02	2.6
0	1.73889	20.8667	2016-04-18	12868	0	4.76	0	2014-08-01	12868	0	5.08	0	1	0	44	68	166	1	24.677	0	0	124	0	72	14.66	15.25	4.79	1	1.99	1.61	2.28
0	5.56389	66.7667	2015-04-28	12870	0	4.67	1	2009-11-02	12870	0	4	0	0	0	23	56	165	0	20.5693	0	0	95	0	60	25	23.8	5	0	0.4	2.21	2.61
0	1.75278	21.0333	2016-04-14	12873	0	4.65	0	2014-07-23	12873	0	5.23	0	1	0	40	50	160	0	19.5312	0	0	100	0	65	20.67	14.03	4.62	0	1.47	1.55	2.4
0	3.10556	37.2667	2014-09-23	12876	0	5.86	1	2011-09-01	12876	0	5.37	0	0	0	39	65	165	0	23.8751	0	0	101	0	61	39.14	29.43	3.52	0	1.28	1.271	1.67
0	3.93333	47.2	2016-08-23	12878	0	4.68	0	2012-10-07	12878	0	5.34	0	0	0	26	61	174	0	20.148	1	1	175	1	90	16.05	23.24	4.93	0	1.74	1.05	3.09
0	1.87222	22.4667	2017-03-17	12892	0	4.36	0	2015-05-13	12892	0	5.03	0	0	0	23	62	170	0	21.4533	0	0	116	0	73	34.79	25.76	4.95	0	0.72	1.2	3.42
0	3.00556	36.0667	2016-04-18	12893	0	4.15	0	2013-05-02	12893	0	5	0	1	0	32	57	156	0	23.4221	0	0	121	0	85	15.83	14.26	4.52	0	1.06	1.76	2.28
0	1.925	23.1	2012-09-01	12895	0	4.47	0	2010-10-09	12895	0	5.67	0	1	0	24	50	160	0	19.5312	0	0	110	0	64	15.1	20.46	5.94	0	0.87	2.84	2.7
0	0.944444	11.3333	2014-07-04	12901	0	5.29	0	2013-07-29	12901	0	4.86	0	1	0	23	49	165	0	17.9982	0	0	115	0	80	20.5	17.39	4.81	0	0.99	2.01	2.35
0	1.30833	15.7	2010-03-26	12903	0	5.2	0	2008-12-10	12903	0	4.61	0	0	0	24	72	170	1	24.9135	0	0	120	0	80	13.34	22.04	3.39	0	1.33	0.89	1.89
0	7.83333	94	2016-08-03	12909	0	4.5	0	2008-11-13	12909	0	5.08	0	0	0	39	55	167	0	19.721	1	1	155	1	110	16.5	27.57	5.8	1	2.7	1.61	2.96
0	4.43889	53.2667	2015-04-27	12921	0	4.58	1	2010-12-11	12921	0	5.48	0	0	0	43	70	175	0	22.8571	0	0	120	0	70	24	24	3.42	0	1.43	1.27	1.89
0	0.863889	10.3667	2011-09-01	12923	0	5.94	1	2010-10-25	12923	0	5.39	0	0	0	43	80	174	1	26.4236	1	0	130	1	90	21	22	5.54	1	3.35	0.96	3.29
0	5.51389	66.1667	2016-04-20	12924	0	4.75	0	2010-11-13	12924	0	5.7	0	0	0	43	65	172	0	21.9713	0	0	115	0	66	25	18.9	4	0	0.6	1.85	1.81
0	4.91944	59.0333	2014-06-21	12926	0	4.97	1	2009-08-15	12926	0	6	0	1	0	41	62	161	0	23.9188	0	0	100	0	70	14	19.2	5.7	0	0.8	1.45	3.86
0	4.50278	54.0333	2016-10-28	12929	0	5.09	0	2012-05-21	12929	0	4.47	0	1	0	44	52	162	0	19.8141	0	0	105	0	65	28.14	26.77	5.47	0	0.83	1.81	3.28
0	2.8	33.6	2014-08-15	12932	0	5.1	0	2011-11-11	12932	0	4.88	0	0	0	43	68	173	0	22.7204	0	0	110	0	75			5.03	0	1.41	2.23	2.16
0	0.713889	8.56667	2016-08-29	12935	0	4.71	0	2015-12-16	12935	0	5.69	0	1	0	46	52	160	0	20.3125	1	1	143	0	86	58.3	48.7	3.09	0	0.68	0.96	1.67
0	6.43333	77.2	2017-03-17	12939	0	4.57	0	2010-11-13	12939	0	5.8	0	0	0	41	78	178	1	24.6181	0	0	120	0	80	69.8	55.5	5.8	1	2	1.57	3.29
0	6.22222	74.6667	2016-10-28	12940	0	4.53	0	2010-09-10	12940	0	4.8	0	1	0	41	63	170	0	21.7993	0	0	100	0	70	10.89	18.25	5.26	0	1.09	1.52	3.24
0	1.925	23.1	2016-08-06	12942	0	5.8	1	2014-09-13	12942	0	5.41	0	0	0	45	72	174	0	23.7812	1	0	133	1	100	18.8	16.6	5.3	1	3.48	1.11	3.31
0	0.863889	10.3667	2011-09-01	12944	0	6.02	1	2010-10-25	12944	0	5.84	0	0	0	41	76	170	1	26.2976	0	0	135	0	75	24.13	17.92	6.44	0	1.39	2.26	3.55
0	6.18611	74.2333	2016-11-29	12947	0	4.45	0	2010-10-25	12947	0	5.8	0	0	0	40	55	170	0	19.0311	0	0	110	0	65	21.2	25.1	6	0	1	1.88	3.68
0	1.88611	22.6333	2012-09-03	12952	0	5.11	1	2010-10-25	12952	0	5.5	0	0	0	39	78	165	1	28.6501	1	1	150	0	80	37.4	27.3	10.2	1	2.4	1.23	7.9
0	1.1	13.2	2012-05-21	12953	0	5.64	1	2011-04-21	12953	0	6.17	0	0	0	40	76	170	1	26.2976	1	1	160	0	84	20.5	19.11	4.3	1	2.68	0.93	2.15
0	4.04722	48.5667	2014-10-21	12955	0	5.76	1	2010-10-25	12955	0	5.6	0	0	0	39	71	173	0	23.7228	0	0	125	0	85	35.9	31.4	5.1	0	1.5	1.82	2.6
0	3.29722	39.5667	2012-08-13	12962	0	5.88	1	2009-05-14	12962	0	4.2	0	0	0	36	66	160	1	25.7812	0	0	120	0	80	46.9	26.2	4	0	1	1.07	2.43
0	1.83056	21.9667	2010-10-09	12964	0	5.72	0	2008-12-19	12964	0	5.4	0	0	0	35	50	159	0	19.7777	0	0	85	0	65	23.7	22.5	4.1	0	0.6	1	2.79
0	3.89722	46.7667	2014-10-31	12974	0	3.92	1	2010-12-28	12974	0	4.3	0	1	0	43	56	155	0	23.3091	0	0	121	0	79			4.4	0	0.9	1.03	2.97
0	5.225	62.7	2016-09-19	12977	0	5.05	0	2011-07-27	12977	0	5.57	0	0	0	30	68	175	0	22.2041	0	0	121	0	78			6.25	0	0.85	1.54	4.32
0	0.994444	11.9333	2013-05-10	12982	0	4.81	0	2012-05-17	12982	0	4.33	0	1	0	47	63	159	1	24.9199	0	0	110	0	66			4.24	1	2.16	1.23	2.03
0	0.669444	8.03333	2011-07-27	12987	0	4.94	0	2010-11-28	12987	0	5.7	0	0	0	40	68	165	1	24.977	0	0	110	0	80			5.5	1	2	1.94	2.64
0	1.99167	23.9	2015-05-19	12988	0	4.37	0	2013-06-01	12988	0	4.29	0	1	0	43	63	160	1	24.6094	0	0	115	0	75	19.04	18.79	5.01	0	1.07	1.52	3
0	0.994444	11.9333	2013-05-10	13001	0	5.12	0	2012-05-17	13001	0	5.19	0	1	0	39	55	162	0	20.9572	0	0	110	0	75			4.88	0	1.22	1.3	3.03
0	3.01667	36.2	2015-03-23	13007	0	5.58	1	2012-04-01	13007	0	5.35	0	0	0	39	82	174	1	27.0842	1	1	154	1	100			7.16	1	4.3	1.98	3.23
0	5.525	66.3	2017-03-20	13008	0	4.74	0	2011-10-09	13008	0	4.92	0	1	0	38	56	162	0	21.3382	0	0	105	0	63	15.68	18.91	3.48	0	0.67	1.14	2.04
0	1.71111	20.5333	2016-04-19	13014	0	4.7	0	2014-08-12	13014	0	5.25	0	1	0	45	79	162	1	30.1021	1	1	140	1	90	25.96	12.8	5.24	0	1.46	1.49	3.09
0	3.21944	38.6333	2014-08-01	13024	0	5.35	1	2011-05-30	13024	0	5.32	0	1	0	49	54	155	0	22.4766	0	0	110	0	80			6.12	0	1.4	2.03	3.45
0	0.994444	11.9333	2013-05-10	13035	0	5.67	0	2012-05-17	13035	0	5.01	0	1	0	38	50	150	0	22.2222	0	0	120	0	60			3.54	0	0.91	0.87	2.26
0	0.994444	11.9333	2013-05-10	13040	0	5.48	0	2012-05-17	13040	0	5.07	0	0	1	58	62	166	0	22.4996	0	0	120	0	80			5.02	0	1.25	1.721	2.73
0	0.994444	11.9333	2013-05-10	13042	0	5.17	0	2012-05-17	13042	0	4.94	0	1	0	49	53	160	0	20.7031	0	0	100	0	72			3.9	0	0.6	0.9	2.73
0	2.18056	26.1667	2012-12-17	13044	0	4.64	0	2010-10-24	13044	0	5.66	0	1	0	45	55	157	0	22.3133	0	0	109	0	76	22.29	22.33	4.93	0	0.84	2.47	2.08
0	1.69167	20.3	2016-04-13	13052	0	5.13	0	2014-08-13	13052	0	5.23	0	1	0	45	66	162	1	25.1486	0	0	104	0	71	16.18	10.25	4.38	0	1.31	1.21	2.57
0	2.63889	31.6667	2013-07-05	13055	0	5.4	1	2010-11-28	13055	0	6.2	0	0	0	40	70	165	1	25.7117	1	0	130	1	90			5.2	0	1.8	2.09	2.3
0	1.72778	20.7333	2016-04-20	13056	0	4.59	1	2014-08-07	13056	0	5.36	0	0	0	44	64	168	0	22.6757	0	0	128	0	89	21.47	16.09	5.71	0	1.37	1.91	3.18
0	5.65833	67.9	2016-11-17	13057	0	4.5	0	2011-04-21	13057	0	5.61	0	1	0	40	40	157	0	16.2278	0	0	120	0	77			4.36	0	1.09	1.67	2.19
0	2.14167	25.7	2016-06-07	13065	0	4.25	0	2014-04-28	13065	0	4	0	0	0	38	70	167	1	25.0995	0	0	126	0	82			5.43	0	0.8	1.2	3.87
0	4.60278	55.2333	2016-05-03	13088	0	5.08	0	2011-10-20	13088	0	5.38	0	1	0	28	50	160	0	19.5312	0	0	90	0	61	12.53	18.29	5.54	0	0.54	2.2083	3.09
0	1.725	20.7	2016-04-09	13093	0	4.67	0	2014-07-28	13093	0	5.53	0	1	0	45	45	148	0	20.5442	0	0	98	0	69	17.28	15.2	4.11	0	0.88	1.2	2.51
0	5.73611	68.8333	2014-08-15	13094	0	5.43	0	2008-12-19	13094	0	5	0	1	0	38	55	160	0	21.4844	0	0	100	0	65	11.6	26	5.4	0	1.5	0.74	3.94
0	0.994444	11.9333	2013-05-10	13099	0	4.99	0	2012-05-17	13099	0	4.91	0	1	0	38	50	157	0	20.2848	0	0	125	0	80			3.18	0	0.89	1.04	1.74
0	0.994444	11.9333	2013-05-10	13100	0	4.9	0	2012-05-17	13100	0	4.56	0	1	0	38	45	150	0	20	0	0	95	0	65			3.78	0	0.82	1.45	1.96
0	1.67778	20.1333	2016-04-21	13103	0	4.69	0	2014-08-26	13103	0	5.1	0	1	0	35	48	155	0	19.9792	0	0	96	0	66	25.01	16.95	4.76	0	0.77	1.5	2.91
0	3.92222	47.0667	2016-04-23	13114	0	5.2	0	2012-06-11	13114	0	5.22	0	1	0	43	45	153	0	19.2234	0	0	102	0	65			3.92	0	0.63	1.11	2.52
0	2.08056	24.9667	2013-04-19	13117	0	5.69	0	2011-04-01	13117	0	4.27	0	1	0	40	58	160	0	22.6562	0	0	103	0	72	22.33	18.22	2.94	0	0.75	0.5	2.1
0	0.966667	11.6	2012-04-01	13121	0	5.59	1	2011-04-19	13121	0	5.84	0	0	0	39	76	165	1	27.9155	0	0	116	0	78	25.57	27.23	5.71	0	1.47	1.43	3.61
0	2.08056	24.9667	2013-04-19	13133	0	4.66	0	2011-04-01	13133	0	5.17	0	1	0	40	58	168	0	20.5499	0	0	131	0	81	39.44	17.6	4.35	0	0.62	1.35	2.72
0	1.07778	12.9333	2017-04-28	13142	0	4.52	0	2016-04-05	13142	0	6.14	0	0	1	52	60	170	0	20.7612	0	0	122	0	80	22.3	20.4	4.5	0	0.96	1.15	2.65
0	1.68056	20.1667	2016-04-23	13162	0	4.15	1	2014-08-27	13162	0	5.18	0	1	0	36	62	155	1	25.8065	0	0	113	0	75	38.4	21.33	5.86	1	2.14	1.84	3.05
0	1.74167	20.9	2017-03-21	13165	0	5.43	0	2015-07-03	13165	0	5.44	0	0	0	33	66	165	1	24.2424	0	0	100	0	65	21.8	17.3	4.7	0	0.98	0.9	3.16
0	2.88056	34.5667	2016-06-14	13178	0	5.04	0	2013-08-12	13178	0	4.58	0	1	0	32	53	163	0	19.9481	0	0	100	0	70	17.59	18.1	6.98	0	0.96	2.09	4.45
0	1.05278	12.6333	2014-05-16	13268	0	4.78	1	2013-05-02	13268	0	5.11	0	0	0	32	60	172	0	20.2812	0	0	103	0	63	33.32	24.62	4.91	0	1.12	1.725	2.68
0	0.994444	11.9333	2013-05-10	13296	0	4.93	0	2012-05-17	13296	0	4.88	0	0	0	42	62	165	0	22.7732	1	0	120	1	90			4.36	0	0.9	1.35	2.6
0	4.61389	55.3667	2016-10-28	13306	0	4.85	0	2012-04-11	13306	0	4.4	0	1	0	30	50	161	0	19.2894	0	0	100	0	67			4	0	0.75	1.18	2.48
0	6.80278	81.6333	2016-12-08	13315	0	4.5	1	2010-03-26	13315	0	5.7	0	0	0	23	73	175	0	23.8367	0	0	90	0	60	26	12	5	0	1	2.18	2.36
0	5.57778	66.9333	2015-11-06	13316	0	4.76	0	2010-05-08	13316	0	5.5	0	1	0	22	50	162	0	19.052	0	0	90	0	60	18.9	10.5	5.6	0	0.8	2.46	2.76
0	1.00833	12.1	2016-09-19	13320	0	5.45	0	2015-09-22	13320	0	4.67	0	0	0	25	70	183	0	20.9024	0	0	99	0	65	7	13.4	4.4	0	0.54	1.27	2.56
0	1.56944	18.8333	2016-11-24	13340	0	5.5	0	2015-05-09	13340	0	4.5	0	0	0	49	52	158	0	20.83	0	0	114	0	73			4.2	0	0.73	1.26	2.61
0	1.98889	23.8667	2015-05-18	13345	0	4.26	0	2013-06-01	13345	0	5.04	0	1	0	39	54	162	0	20.5761	0	0	120	0	70	24.72	26.06	5.18	0	1.76	1.44	2.94
0	2.11111	25.3333	2011-04-12	13347	0	5.69	0	2009-03-13	13347	0	5.4	0	1	0	26	52	153	0	22.2137	0	0	90	0	60	7.1	17.4	4.5	0	0.9	1.71	2.4
0	4.92222	59.0667	2016-08-26	13349	0	4.57	0	2011-10-20	13349	0	5.26	0	1	0	29	58	157	0	23.5304	0	0	105	0	69	21.27	18.88	5.69	0	0.52	2.21	3.24
0	0.983333	11.8	2016-12-23	13352	0	5.35	0	2016-01-04	13352	0	4.09	0	1	0	29	58	160	0	22.6562	0	0	120	0	80	56.7	37.5	4.32	0	0.99	1.42	2.41
0	1.25278	15.0333	2016-07-22	13355	0	4.09	0	2015-04-28	13355	0	5.03	0	0	0	26	71	176	0	22.921	0	0	129	0	63	21.73	16.8	3.46	0	0.77	1.48	1.63
0	6.13889	73.6667	2016-11-12	13385	0	5.08	0	2010-10-25	13385	0	5.6	0	0	0	41	62	165	0	22.7732	0	0	120	0	80	24.2	24.7	5.8	0	0.7	2.19	3.27
0	5.73333	68.8	2014-08-14	13391	0	5.41	0	2008-12-19	13391	0	5.4	0	1	0	37	44	152	0	19.0443	0	0	110	0	65	3.8	9	4.6	0	1	1.46	2.62
0	7.8	93.6	2016-11-09	13392	0	5.09	0	2009-03-03	13392	0	4.7	0	0	0	37	70	167	1	25.0995	0	0	100	0	70	20	24.7	4.9	0	0.6	1.54	3.06
0	0.969444	11.6333	2012-06-18	13405	0	4.04	0	2011-07-05	13405	0	5.34	0	1	0	46	56	155	0	23.3091	0	0	120	0	72	20.82	17.34	5.99	0	1.28	2.29	3.12
0	1.63056	19.5667	2015-03-27	13408	0	5.27	0	2013-08-17	13408	0	5.39	0	0	1	60	72	170	1	24.9135	0	0	125	0	85	30.46	23.18	5.41	0	1.64	1.82	2.85
0	1.98056	23.7667	2016-06-24	13409	0	4.37	0	2014-07-12	13409	0	4.77	0	0	1	59	55	160	0	21.4844	0	0	131	0	89	32.33	23.07	6.29	0	1.75	0.98	4.51
0	0.994444	11.9333	2013-05-10	13416	0	5.21	0	2012-05-17	13416	0	5.01	0	1	0	46	64	160	1	25	1	1	140	1	90			3.25	0	0.8	1.25	1.64
0	1.19444	14.3333	2014-08-05	13430	0	4.71	0	2013-06-01	13430	0	4.93	0	1	0	32	50	159	0	19.7777	0	0	125	0	80			3.99	0	1.16	1.69	1.77
0	1.99444	23.9333	2016-06-25	13443	0	4.42	0	2014-07-08	13443	0	5.49	0	1	1	62	50	157	0	20.2848	0	0	137	0	84	37.08	29.17	5.74	0	1.66	2.05	2.94
0	1.02222	12.2667	2012-09-03	13448	0	6.04	1	2011-09-01	13448	0	5.98	0	0	0	40	69	160	1	26.9531	0	0	113	0	79	31.08	24.64	5.19	0	1.57	2.22	2.26
0	0.913889	10.9667	2016-08-12	13456	0	4.81	0	2015-09-18	13456	0	4.4	0	0	0	27	73	180	0	22.5309	0	0	109	0	71	24.9	20.6	5.86	0	1.41	1.23	3.79
0	0.994444	11.9333	2013-05-10	13462	0	5.59	0	2012-05-17	13462	0	5.33	0	1	0	47	64	154	1	26.986	1	1	150	0	85			3.93	0	1.77	1.166	1.96
0	5.12222	61.4667	2016-08-12	13465	0	4.29	0	2011-07-26	13465	0	5.88	0	0	0	38	67	160	1	26.1719	0	0	105	0	65	5.27	9.72	4.8	0	1.52	2.11	2
0	1.98611	23.8333	2016-06-22	13466	0	4.29	0	2014-07-08	13466	0	5.37	0	1	1	61	48	155	0	19.9792	0	0	123	0	82	8.14	16.13	3.99	0	0.71	1.4	2.27
0	5.73611	68.8333	2014-08-15	13488	0	4.93	0	2008-12-19	13488	0	4.18	0	1	0	38	45	150	0	20	0	0	120	0	75	32.08	20.02	4.38	0	0.48	1.9	2.26
0	1.05278	12.6333	2012-12-04	13501	0	4.28	0	2011-11-21	13501	0	4.83	0	1	0	31	45	163	0	16.937	1	0	120	1	92	19.59	15.8	4.2	0	0.94	1.55	2.22
0	2.11389	25.3667	2014-06-17	13518	0	4.66	0	2012-05-17	13518	0	4.78	0	1	0	39	57	150	1	25.3333	0	0	110	0	65			4.53	0	0.92	1.37	2.74
0	4.91389	58.9667	2016-08-23	13520	0	4.95	0	2011-10-20	13520	0	5.18	0	0	0	38	72	170	1	24.9135	0	0	127	0	85	24.04	23.99	5.52	0	1.3	1.94	2.99
0	1.04444	12.5333	2017-04-26	13525	0	4.65	1	2016-04-15	13525	0	5.28	0	0	0	39	72	164	1	26.7698	0	0	119	0	76	71.5	43.3	4.99	1	2.74	0.91	2.99
0	3.75556	45.0667	2012-09-01	13533	0	4.13	0	2008-12-19	13533	0	4.6	0	1	0	23	50	158	0	20.0288	0	0	100	0	65	11	14.5	4.8	0	0.7	1.41	3.12
0	1.30833	15.7	2010-03-26	13563	0	4.3	0	2008-12-10	13563	0	4.4	0	0	0	24	60	165	0	22.0386	0	0	100	0	70	22.5	23.25	4.54	0	1.52	1.55	2.3
0	2.08056	24.9667	2013-04-19	13568	0	5.52	1	2011-04-01	13568	0	5.74	0	0	0	33	66	165	1	24.2424	0	0	112	0	81	26.15	29.11	5.09	1	2.68	0.98	2.89
0	2	24	2016-06-24	13570	0	4.71	0	2014-07-05	13570	0	5.6	0	0	0	34	53	164	0	19.7055	0	0	125	0	80	36.35	24.03	4.92	0	1.17	0.92	3.47
0	1.80278	21.6333	2017-04-17	13572	0	4.82	0	2015-07-08	13572	0	5.24	0	1	0	34	60	161	0	23.1473	0	0	96	0	68	5.2	12.7	4.38	0	0.88	1.27	2.31
0	1.70556	20.4667	2016-04-13	13587	0	4.55	0	2014-08-08	13587	0	4.88	0	1	0	43	57	163	0	21.4536	1	0	138	1	96	58.74	31.64	6.73	0	1.54	2.21	3.82
0	2.01944	24.2333	2016-07-07	13591	0	4.97	0	2014-07-11	13591	0	5.15	0	0	0	41	59	167	0	21.1553	0	0	131	0	78	19.06	18.09	4.54	0	1.75	1.19	2.55
0	1.66944	20.0333	2016-06-30	13593	0	5.43	1	2014-11-07	13593	0	4.84	0	0	0	38	70	158	1	28.0404	0	0	129	0	73	17.58	14.31	5.97	0	0.8	1.46	4.15
0	1.75278	21.0333	2016-04-15	13595	0	4.08	0	2014-07-24	13595	0	4.9	0	1	0	36	58	165	0	21.3039	0	0	102	0	66	20.54	16.88	4.72	0	1.35	1.4	2.71
0	1.30833	15.7	2010-03-26	13601	0	4.2	0	2008-12-10	13601	0	4.54	0	0	0	24	59	172	0	19.9432	0	0	110	0	75	5.76	63.09	3.31	0	0.56	1.52	1.53
0	0.213889	2.56667	2015-01-04	13616	0	5.46	0	2014-10-19	13616	0	6.11	0	0	0	28	77	179	1	24.0317	0	0	119	0	61	38.47	18.27	4.73	0	0.93	1.08	3.23
0	0.725	8.7	2015-07-27	13617	0	4.55	0	2014-11-08	13617	0	4.43	0	1	0	28	60	159	0	23.7332	0	0	112	0	77	19.66	16.97	3.86	0	1.3	1.33	1.94
0	8.41667	101	2017-04-06	13641	0	4.82	0	2008-12-19	13641	0	5.3	0	1	0	38	45	157	0	18.2563	0	0	100	0	70	26.3	15	4.6	0	1.6	1.06	2.82
0	2.05278	24.6333	2013-09-09	13643	0	5.66	1	2011-09-01	13643	0	5.2	0	0	0	40	67	160	1	26.1719	0	0	125	0	72	29.72	36.71	4.07	0	1.42	1.5	1.92
0	2.36667	28.4	2013-09-28	13652	0	5.65	1	2011-05-30	13652	0	5.98	0	0	1	56	60	155	1	24.974	0	0	108	0	72			5.92	0	1.74	2.1	3.03
0	2.45833	29.5	2016-11-17	13663	0	5.25	0	2014-06-16	13663	0	4.92	0	0	0	48	64	160	1	25	0	0	120	0	80	14.58	15.97	4.02	0	0.99	0.93	2.64
0	2.10556	25.2667	2015-09-16	13673	0	4	0	2013-08-19	13673	0	4.34	0	1	0	45	58	156	0	23.833	0	0	107	0	75			6.12	0	1.31	1.94	3.58
0	0.994444	11.9333	2013-05-10	13684	0	5.17	0	2012-05-17	13684	0	5.02	0	1	0	40	48	152	0	20.7756	0	0	115	0	80			4.48	0	0.75	1.6	2.54
0	1.85	22.2	2014-08-29	13689	0	4.24	0	2012-11-01	13689	0	5.29	0	0	0	39	69	168	1	24.4473	1	0	135	1	100			3.8	0	1.41	1.181	1.98
0	0.994444	11.9333	2013-05-10	13690	0	4.39	0	2012-05-17	13690	0	4.36	0	1	0	39	55	150	1	24.4444	1	1	140	0	85			4.47	0	1.83	0.99	2.65
0	0.994444	11.9333	2013-05-10	13691	0	5.37	0	2012-05-17	13691	0	5.01	0	1	0	38	58	165	0	21.3039	0	0	105	0	65			3.99	0	0.72	0.97	2.69
0	5.91111	70.9333	2017-03-15	13697	0	4.36	0	2011-05-18	13697	0	4.71	0	1	0	36	43	157	0	17.4449	0	0	113	0	76			5.02	0	1.18	2.06	2.42
0	3.75556	45.0667	2012-09-01	13707	0	3.95	1	2008-12-19	13707	0	5.3	0	0	0	30	80	175	1	26.1224	0	0	90	0	60	102.8	42.7	5.7	0	1.2	1.84	3.32
0	1.71111	20.5333	2016-05-06	13708	0	4.51	0	2014-08-29	13708	0	5.29	0	1	0	34	60	160	0	23.4375	0	0	116	0	76	29.11	19.52	4.93	0	1.56	1.27	2.95
0	2.3	27.6	2016-11-30	13737	0	5.02	1	2014-08-25	13737	0	4.53	0	0	0	25	65	165	0	23.8751	0	0	129	0	76	24.4	21.4	4.49	0	1.54	1.05	2.68
0	3.21667	38.6	2016-06-02	13738	0	4.59	0	2013-04-01	13738	0	4.34	0	0	0	25	70	172	0	23.6614	0	0	122	0	83	23.58	29.4	5.36	0	1.64	1.44	3.17
0	2.58333	31	2015-12-01	13739	0	5.02	0	2013-05-15	13739	0	4.54	0	0	0	24	63	170	0	21.7993	0	0	117	0	72	31.36	36.78	4.09	0	0.99	1.44	2.2
0	2.36944	28.4333	2016-12-21	13743	0	4.91	0	2014-08-21	13743	0	4.83	0	0	0	25	58	172	0	19.6052	0	0	103	0	67	28.9	23.5	3.87	0	0.83	1.18	2.22
0	2.13333	25.6	2016-06-12	13778	0	4.49	0	2014-05-06	13778	0	5.17	0	0	1	51	60	163	0	22.5827	0	0	115	0	84			6.03	0	0.51	1.55	4.25
0	1.04167	12.5	2017-04-24	13779	0	4.8	0	2016-04-14	13779	0	5.87	0	0	1	53	70	168	1	24.8016	1	1	140	1	90	24.3	22.7	5.48	0	1.04	1.65	3.22
0	0.994444	11.9333	2013-05-10	13780	0	6.14	0	2012-05-17	13780	0	5.04	0	1	0	48	55	153	0	23.4952	1	1	145	1	95			4.39	0	1.38	0.92	2.84
0	0.994444	11.9333	2013-05-10	13781	0	4.99	0	2012-05-17	13781	0	5.18	0	1	0	48	63	168	0	22.3214	1	1	140	0	85			4.77	0	0.92	1.43	2.92
0	2.36667	28.4	2013-09-28	13783	0	5.1	0	2011-05-30	13783	0	5.09	0	1	0	47	50	150	0	22.2222	0	0	120	0	80			3.74	0	1.05	1.23	2.03
0	4.775	57.3	2013-11-18	13799	0	5.42	1	2009-03-05	13799	0	6.2	0	0	0	39	74	160	1	28.9062	1	0	130	1	100	26.1	20.2	5.9	1	2.1	0.92	4.03
0	3.75556	45.0667	2012-09-01	13802	0	5.54	1	2008-12-19	13802	0	5.5	0	0	0	38	75	174	1	24.7721	0	0	105	0	70	20.5	22.7	4.9	1	2.8	0.95	2.62
0	0.994444	11.9333	2013-05-10	13804	0	4.8	0	2012-05-17	13804	0	4.48	0	1	0	41	53	156	0	21.7784	0	0	115	0	70			4.61	0	1.32	1.27	2.74
0	1.99444	23.9333	2015-05-20	13806	0	4.45	0	2013-06-01	13806	0	5.3	0	1	0	43	61	165	0	22.4059	1	1	160	1	90	28.29	20.68	3.52	0	0.97	1.18	1.9
0	3.04444	36.5333	2015-05-18	13813	0	4.93	0	2012-05-17	13813	0	4.09	0	1	0	39	56	158	0	22.4323	0	0	110	0	60			5.01	0	0.78	1.41	3.25
0	1.98889	23.8667	2015-05-18	13817	0	4.42	0	2013-06-01	13817	0	5.01	0	1	0	40	59	155	1	24.5578	0	0	110	0	75	15.98	27.05	4.32	0	1.15	1.01	2.79
0	0.958333	11.5	2017-04-05	13819	0	5.97	1	2016-04-25	13819	0	6.01	0	0	0	42	79	178	1	24.9337	0	0	115	0	73	20.5	15.5	6.26	1	1.88	1.08	4.07
0	0.994444	11.9333	2013-05-10	13829	0	5.23	1	2012-05-17	13829	0	6.01	0	0	0	35	72	172	1	24.3375	0	0	110	0	75			5.19	0	0.99	1.98	2.76
0	1.86944	22.4333	2017-03-23	13833	0	5	1	2015-05-20	13833	0	5.54	0	0	0	36	65	170	0	22.4913	0	0	133	0	87	12.3	15.8	4.55	1	2.32	1.28	2.39
0	5.63889	67.6667	2016-10-14	13848	0	4.96	0	2011-03-25	13848	0	5.85	0	0	0	24	64	165	0	23.5078	0	0	125	0	83			2.9	0	1.56	0.87	1.32
0	2.05833	24.7	2016-11-04	13851	0	4.96	0	2014-10-25	13851	0	4.24	0	0	0	24	55.5	165	0	20.3857	0	0	123	0	80	19.08	15.86	5.61	0	1.49	1.45	3.48
0	0.994444	11.9333	2013-05-10	13890	0	5.33	0	2012-05-17	13890	0	5.89	0	1	0	40	59	141	1	29.6766	0	0	115	0	75			5.26	0	0.98	1.807	3.01
0	5.95556	71.4667	2014-08-23	13896	0	5.17	0	2008-10-09	13896	0	4.83	0	0	0	22	61	167	0	21.8724	0	0	120	0	80	18.25	30.08	4.06	0	1.56	1.28	2.08
0	5.51667	66.2	2016-09-27	13898	0	4.5	1	2011-04-21	13898	0	5.37	0	0	0	24	71	168	1	25.1559	0	0	112	0	79			4.26	1	2.04	0.71	2.62
0	0.980556	11.7667	2017-04-27	13904	0	5.38	0	2016-05-09	13904	0	5.68	0	0	0	49	69	166	1	25.0399	0	0	133	0	80	15.2	17.1	5.36	1	3.02	0.81	3.3
0	1.66111	19.9333	2016-04-11	13908	0	5.03	0	2014-08-22	13908	0	4.99	0	1	0	38	56	165	0	20.5693	0	0	105	0	72	16.88	16.73	5.45	0	0.95	1.37	3.65
0	6.35556	76.2667	2015-06-18	13910	0	5.41	0	2009-03-13	13910	0	6.1	0	0	0	27	52	173	0	17.3745	0	0	110	0	70	15.2	17.4	4	0	0.6	1.65	2.13
0	1.93056	23.1667	2016-09-23	13911	0	4.47	0	2014-10-29	13911	0	4.77	0	1	0	31	60	166	0	21.7738	0	0	112	0	72			3.39	0	0.66	1.11	1.93
0	3.77778	45.3333	2016-04-20	13912	0	4.8	0	2012-07-30	13912	0	4.23	0	1	0	28	50	163	0	18.8189	0	0	98	0	61	18.23	14.97	4.92	0	1.31	1.92	2.4
0	5.88333	70.6	2017-03-17	13926	0	5.23	0	2011-05-30	13926	0	5.17	0	1	0	39	66	163	1	24.841	0	0	95	0	65			5.31	0	0.63	2.1	2.92
0	3.44444	41.3333	2016-07-23	13931	0	4.66	0	2013-03-01	13931	0	5.25	0	0	0	37	73	169	1	25.5593	0	0	99	0	67	26.09	19.85	4.06	0	0.9	0.96	2.69
0	2.94444	35.3333	2016-06-23	13940	0	4.17	0	2013-07-29	13940	0	5.29	0	1	0	28	55	162	0	20.9572	1	1	140	0	60	15.92	3.57	5.55	0	1.47	1.78	3.1
0	1.84722	22.1667	2014-08-28	13942	0	4.6	0	2012-11-01	13942	0	4.88	0	1	0	26	50	165	0	18.3655	0	0	115	0	75			4.38	0	0.92	2.055	1.91
0	2.36667	28.4	2013-09-28	13957	0	4.97	0	2011-05-30	13957	0	5.65	0	1	0	45	57	155	0	23.7253	0	0	98	0	66			4.03	0	1.15	0.87	2.64
0	3.25	39	2015-09-22	13975	0	5.91	0	2012-07-09	13975	0	6.168	0	0	0	27	60	165	0	22.0386	0	0	115	0	88			4.24	1	2.05	0.81	2.5
0	6.80556	81.6667	2016-07-18	13983	0	4.86	1	2009-11-02	13983	0	4.8	0	0	0	23	75	175	1	24.4898	0	0	110	0	80	12.5	22	4.5	0	1.3	1.45	2.47
0	0.936111	11.2333	2017-04-06	13986	0	5.37	1	2016-05-04	13986	0	4.29	0	0	0	20	92	174	1	30.3871	0	0	122	0	61	31	20	3.91	0	1.67	0.89	2.35
0	2.17222	26.0667	2012-06-30	13997	0	5.51	0	2010-05-10	13997	0	5.8	0	1	1	51	52	150	0	23.1111	0	0	110	0	70	20.5	16.4	7.3	0	1.8	1.82	4.6
0	0.994444	11.9333	2013-05-10	14002	0	4.92	0	2012-05-17	14002	0	4.76	0	1	0	37	62	163	0	23.3355	0	0	115	0	75			4.32	0	0.67	0.95	3.07
0	5.55	66.6	2016-05-18	14003	0	5.37	0	2010-11-28	14003	0	5.87	0	0	0	32	63	174	0	20.8086	0	0	110	0	80			4.41	1	2.12	0.95	2.72
0	2.47778	29.7333	2013-08-19	14021	0	4.45	0	2011-03-11	14021	0	4.7	0	1	0	44	57	157	0	23.1247	0	0	120	0	62	21.1	39.7	4.4	0	1.2	1.39	2.52
0	1.67778	20.1333	2016-04-23	14029	0	5.56	1	2014-08-28	14029	0	5.54	0	1	0	42	60	155	1	24.974	0	0	125	0	79	14.77	10.27	5.35	0	1.11	1.6	3.25
0	5.68056	68.1667	2016-12-20	14047	0	5.05	0	2011-05-16	14047	0	4.12	0	1	0	34	52	160	0	20.3125	0	0	110	0	63			3.74	0	0.5	1.18	2.33
0	4.02778	48.3333	2016-09-26	14053	0	5.04	0	2012-10-07	14053	0	5	0	0	0	30	67	174	0	22.1297	1	0	135	1	100	24.72	15.18	5.79	0	1.01	1.58	3.75
0	3.78056	45.3667	2016-04-21	14059	0	4.33	0	2012-07-30	14059	0	5.08	0	0	0	28	58	173	0	19.3792	0	0	110	0	71	23.09	21.96	4.33	0	0.86	1.42	2.52
0	1.24167	14.9	2016-10-31	14065	0	4.98	0	2015-08-11	14065	0	5.14	0	1	0	29	48	160	0	18.75	0	0	114	0	69	11	19	4.32	0	1.64	1.24	2.76
0	0.994444	11.9333	2013-05-10	14092	0	4.53	0	2012-05-17	14092	0	4.61	0	1	0	48	52	160	0	20.3125	0	0	100	0	70			5.2	0	1.1	1.7	3
0	1.00278	12.0333	2017-04-11	14097	0	5.92	0	2016-04-15	14097	0	6.2	0	0	1	51	68	165	1	24.977	0	0	134	0	86	8.5	18.4	3.83	0	0.53	1.4	2.05
0	2.00278	24.0333	2014-05-08	14099	0	5.24	0	2012-05-17	14099	0	4.39	0	1	0	45	54	155	0	22.4766	0	0	120	0	75			3.95	0	1.08	1.32	2.14
0	0.994444	11.9333	2013-05-10	14105	0	5.67	0	2012-05-17	14105	0	5.45	0	1	0	43	60	158	1	24.0346	0	0	115	0	80			4.91	0	1.04	1.49	2.95
0	2.04167	24.5	2016-07-12	14111	0	4.4	0	2014-07-08	14111	0	4.81	0	1	0	43	55	160	0	21.4844	0	0	118	0	72	16.93	10.17	4.79	0	1.07	1.12	3.18
0	0.994444	11.9333	2013-05-10	14118	0	5.21	0	2012-05-17	14118	0	4.92	0	1	0	39	56	151	1	24.5603	0	0	110	0	60			5.67	0	0.98	1.67	3.55
0	2.47778	29.7333	2013-08-19	14126	0	4.06	0	2011-03-11	14126	0	4.8	0	1	0	37	54	153	0	23.0681	0	0	103	0	61	16.2	17	3.6	0	1.3	1.34	1.67
0	2.43056	29.1667	2016-11-08	14136	0	5.52	0	2014-06-17	14136	0	5.02	0	0	0	35	68	163	1	25.5937	0	0	124	0	76	33.37	25.42	4.79	1	2.95	1.12	2.33
0	5.075	60.9	2016-04-21	14140	0	4.21	0	2011-04-21	14140	0	5.86	0	1	0	28	53	165	0	19.4674	0	0	106	0	78			4.38	0	0.7	1.48	2.58
0	1.84167	22.1	2014-07-17	14144	0	4.54	0	2012-09-22	14144	0	4.69	0	1	0	28	65	160	1	25.3906	0	0	115	0	78	18.09	18.02	3.46	0	0.81	1.31	1.78
0	4.06389	48.7667	2014-10-11	14150	0	4.41	0	2010-10-09	14150	0	5.45	0	0	0	25	60	171	0	20.5191	0	0	102	0	72	18.36	25.61	5.23	0	1.31	2.28	2.35
0	2.08056	24.9667	2013-04-19	14151	0	4.2	0	2011-04-01	14151	0	5.15	0	1	0	24	60	160	0	23.4375	0	0	97	0	72	39.66	28.93	4.43	0	0.95	1.19	2.81
0	1.69167	20.3	2016-05-05	14154	0	4.83	0	2014-09-04	14154	0	5.14	0	1	0	28	55	169	0	19.257	0	0	110	0	79	14.58	10.05	4.6	0	0.55	1.67	2.68
0	0.394444	4.73333	2015-08-08	14155	0	3.96	1	2015-03-19	14155	0	5.39	0	0	0	28	71	173	0	23.7228	0	0	110	0	68	17.1	20.3	5.08	0	1.46	1.25	3.07
0	2.36667	28.4	2016-12-20	14168	0	4.59	0	2014-08-21	14168	0	4.69	0	0	0	25	61	169	0	21.3578	0	0	122	0	82	91.8	53.6	4.29	0	0.43	1.69	2.28
0	1.88333	22.6	2016-06-29	14169	0	4.8	0	2014-08-21	14169	0	4.41	0	1	0	25	49	158	0	19.6283	0	0	116	0	77	18.6	25.7	3.82	0	0.78	1.44	2.05
0	1.17778	14.1333	2014-11-26	14180	0	5.9	0	2013-09-28	14180	0	5.42	0	0	0	22	68.3	168	1	24.1993	0	0	137	0	75	24.18	20.68	5.32	0	1.27	1.833	2.91
0	6.69167	80.3	2016-12-13	14218	0	4.14	0	2010-05-10	14218	0	4.89	0	1	1	61	46	150	0	20.4444	0	0	120	0	80	22.69	28.14	8.44	0	1.33	2.81	5.03
0	0.994444	11.9333	2013-05-10	14246	0	5.12	0	2012-05-17	14246	0	5.09	0	1	0	44	51	154	0	21.5045	0	0	105	0	75			5.09	0	0.96	1.842	2.81
0	1.88333	22.6	2013-08-26	14247	0	4.41	0	2011-10-18	14247	0	4.9	0	1	0	43	54	165	0	19.8347	0	0	114	0	75			3.56	0	0.88	1.065	2.1
0	1.99722	23.9667	2015-05-21	14248	0	5.15	0	2013-06-01	14248	0	5.13	0	1	0	45	56	158	0	22.4323	0	0	124	0	80	17.44	12.65	5.57	0	0.92	1.47	3.68
0	2.08056	24.9667	2013-04-19	14250	0	4.94	0	2011-04-01	14250	0	5.8	0	0	0	41	64	160	1	25	0	0	107	0	70	32.2	24.2	5.8	0	1.3	1.25	3.92
0	2.70278	32.4333	2016-04-18	14254	0	4.68	0	2013-08-19	14254	0	5.14	0	1	0	43	56	155	0	23.3091	0	0	126	0	63			4.8	0	0.94	1.32	3.05
0	0.994444	11.9333	2013-05-10	14256	0	5.81	0	2012-05-17	14256	0	5.6	0	1	0	41	62	156	1	25.4767	0	0	115	0	80			3.5	0	0.99	1.16	1.89
0	4.23333	50.8	2016-06-13	14258	0	4.47	0	2012-04-11	14258	0	4.77	0	1	0	41	57	162	0	21.7193	0	0	123	0	83			4.61	0	0.95	1.902	2.28
0	0.994444	11.9333	2013-05-10	14261	0	4.58	0	2012-05-17	14261	0	5.26	0	1	0	40	57	156	0	23.4221	0	0	125	0	85			4.2	0	1	0.95	2.8
0	2.02778	24.3333	2016-07-07	14284	0	4.76	0	2014-07-08	14284	0	5.16	0	1	0	38	66	160	1	25.7812	1	0	132	1	92	25.05	22.96	5.11	0	0.72	1.2	3.58
0	1.99167	23.9	2015-05-19	14292	0	4.69	0	2013-06-01	14292	0	5.19	0	1	0	34	48	150	0	21.3333	0	0	100	0	60	20.03	18.86	4.83	0	0.65	1.69	2.84
0	4.48333	53.8	2017-03-15	14297	0	5.2	0	2012-10-13	14297	0	5.07	0	1	0	31	61	162	0	23.2434	0	0	100	0	70	22.77	17.74	4.56	0	1.62	1.09	2.73
0	1.71389	20.5667	2016-05-07	14298	0	4.4	0	2014-08-29	14298	0	4.98	0	1	0	32	50	161	0	19.2894	0	0	106	0	62	17.51	14.52	4.96	0	0.73	1.3	3.33
0	2	24	2016-07-04	14302	0	4.13	0	2014-07-15	14302	0	5.52	0	0	0	28	57	168	0	20.1956	0	0	99	0	60	14.74	14.88	4.31	0	1.25	0.99	2.75
0	0.830556	9.96667	2015-08-13	14304	0	4.47	0	2014-10-18	14304	0	5.16	0	0	0	27	58	163	0	21.83	0	0	110	0	65	12.4	20.8	4.2	0	0.83	1.5	2.2
0	4.7	56.4	2017-04-20	14305	0	4.61	0	2012-09-01	14305	0	4.43	0	1	0	24	44	154	0	18.5529	0	0	100	0	50	17.03	14.64	3.67	0	0.68	1.49	1.87
0	5.48056	65.7667	2016-08-18	14311	0	4.57	1	2011-03-25	14311	0	5.4	0	1	0	23	53	155	0	22.0604	0	0	109	0	83			3.7	0	1.3	1.11	1.97
0	0.994444	11.9333	2013-05-10	14356	0	5.42	0	2012-05-17	14356	0	5.11	0	1	0	49	45	150	0	20	1	1	150	1	100			6.59	0	1.22	1.85	4.19
0	0.0833333	1	2017-04-20	14357	0	5.45	0	2017-03-21	14357	0	5.12	0	0	1	54	69	173	0	23.0546	1	0	137	1	92	3.52	13.64	5.55	0	0.95	1.86	3.14
0	0.994444	11.9333	2013-05-10	14359	0	4.94	0	2012-05-17	14359	0	5	0	1	0	48	57	160	0	22.2656	0	0	110	0	75			5.04	0	1.15	1.826	2.69
0	0.994444	11.9333	2013-05-10	14362	0	4.95	0	2012-05-17	14362	0	5.39	0	1	0	46	50	140	1	25.5102	1	1	150	1	110			4.67	0	1.34	1.16	2.9
0	2.08056	24.9667	2013-04-19	14363	0	5.19	0	2011-04-01	14363	0	5.39	0	0	0	44	63	172	0	21.2953	0	0	114	0	77	32.17	21.11	3.44	0	0.77	1.45	1.64
0	0.994444	11.9333	2013-05-10	14371	0	4.5	0	2012-05-17	14371	0	4.73	0	1	0	44	49	153	0	20.9321	0	0	100	0	60			3.99	0	0.8	1.32	2.31
0	0.994444	11.9333	2013-05-10	14376	0	4.62	0	2012-05-17	14376	0	4.8	0	1	0	43	64	154	1	26.986	0	0	115	0	75			5.73	0	0.95	1.811	3.49
0	1.99167	23.9	2015-05-19	14380	0	4.73	0	2013-06-01	14380	0	5.16	0	0	0	44	70	180	0	21.6049	0	0	111	0	78	19.05	22.84	5.48	1	1.93	1.82	2.78
0	1.98611	23.8333	2016-06-25	14385	0	4.93	0	2014-07-11	14385	0	5.94	0	1	0	43	55	160	0	21.4844	1	1	152	1	98	25.97	13.58	5.14	0	1.43	1.65	2.84
0	5.91944	71.0333	2016-09-28	14392	0	4.67	0	2010-11-28	14392	0	5.9	0	0	0	38	84	176	1	27.1178	1	0	130	1	100			5	1	3	1.47	2.15
0	2.00278	24.0333	2014-05-08	14403	0	5.62	0	2012-05-17	14403	0	5.29	0	1	0	37	52	158	0	20.83	1	1	150	1	110			5.27	0	0.73	1.937	3
0	0.994444	11.9333	2013-05-10	14408	0	4.88	0	2012-05-17	14408	0	4.86	0	1	0	36	57	155	0	23.7253	0	0	115	0	65			4.97	0	1.46	1.3	3.01
0	0.963889	11.5667	2017-03-27	14409	0	4.65	1	2016-04-14	14409	0	5.26	0	0	0	40	72	168	1	25.5102	0	0	135	0	81	44.9	27.4	5.04	1	2.53	0.88	3.1
0	2.075	24.9	2016-11-01	14411	0	5.09	0	2014-10-16	14411	0	4.88	0	0	0	38	62	168	0	21.9671	0	0	104	0	70	15.1	19	4.5	0	0.48	1.64	2.55
0	1.00833	12.1	2017-04-13	14422	0	5.39	0	2016-04-15	14422	0	6.16	0	0	0	38	70	166	1	25.4028	1	0	137	1	92	15	21.6	4.64	0	0.69	1.18	2.78
0	5.89167	70.7	2014-10-10	14430	0	4.54	0	2008-12-19	14430	0	4.6	0	0	0	26	56	170	0	19.3772	0	0	110	0	75	13.6	48.4	4.5	0	1.1	2.05	1.96
0	1.43889	17.2667	2010-04-15	14433	0	5	0	2008-11-13	14433	0	4.48	0	0	0	25	78	174	1	25.763	0	0	100	0	60	17.52	27.81	5.09	0	1.41	0.85	3.6
0	5.675	68.1	2016-11-23	14441	0	4.83	0	2011-04-21	14441	0	5.69	0	1	0	25	48	158	0	19.2277	0	0	102	0	67			3.99	0	1.13	1.43	2.05
0	5.66111	67.9333	2016-11-18	14447	0	4.78	0	2011-04-21	14447	0	5.44	0	0	0	24	71	177	0	22.6627	0	0	123	0	67			4.78	0	1.49	1	3.1
0	1.24722	14.9667	2016-07-22	14456	0	4.44	0	2015-04-30	14456	0	5.04	0	0	0	26	63	168	0	22.3214	0	0	135	0	67	19.73	12.72	3.07	0	0.59	1	1.8
0	0.380556	4.56667	2017-03-03	14467	0	5.06	0	2016-10-17	14467	0	4.72	0	1	0	24	51	166	0	18.5078	0	0	131	0	80	6.01	14.48	2.16	0	0.42	0.94	1.15
0	1.34167	16.1	2016-08-03	14497	0	4.71	0	2015-04-08	14497	0	5.33	0	0	0	27	68	172	0	22.9854	0	0	134	0	58	19.09	18.69	4.32	0	0.66	1.44	2.58
0	6.08333	73	2017-03-30	14498	0	4.41	0	2011-04-01	14498	0	5.5	0	0	0	23	64	173	0	21.3839	0	0	115	0	79	32.3	26.7	3.9	0	0.8	0.76	2.79
0	0.669444	8.03333	2011-07-27	14537	0	5.4	0	2010-11-28	14537	0	5.9	0	1	0	41	52	158	0	20.83	0	0	100	0	60			5.4	0	1.1	1.81	3.02
0	8.66111	103.933	2017-04-07	14538	0	5.1	0	2008-09-23	14538	0	4.87	0	1	0	39	50	155	0	20.8117	1	0	120	1	90	14.1	14	4.83	0	1.02	1.87	2.49
0	2.77778	33.3333	2011-06-20	14541	0	5.16	0	2008-09-23	14541	0	5.27	0	0	0	38	58	165	0	21.3039	0	0	105	0	75	11	6.7	5.62	0	1.79	1.3	3.51
0	3.56944	42.8333	2012-05-21	14545	0	5.23	0	2008-11-13	14545	0	4.53	0	1	0	36	47	150	0	20.8889	0	0	100	0	70	14	17	5.17	0	1.08	1.68	3
0	4.56667	54.8	2016-04-20	14547	0	4.52	0	2011-10-20	14547	0	5.13	0	0	0	35	65	175	0	21.2245	0	0	111	0	59	16.58	16.77	3.65	0	0.82	1.62	1.66
0	3.60556	43.2667	2015-04-29	14548	0	6.03	1	2011-10-09	14548	0	6.053	0	0	0	30	75	172	1	25.3515	0	0	105	0	65	53.87	40.46	3.7	0	1.56	1.18	1.81
0	4.875	58.5	2016-07-29	14563	0	5.05	1	2011-10-09	14563	0	5.16	0	0	0	28	67	170	0	23.1834	1	1	140	1	90			4.97	0	1.46	2.02	2.29
0	4.38889	52.6667	2015-08-18	14566	0	4.46	1	2011-04-21	14566	0	6.02	0	0	0	24	75	185	0	21.9138	0	0	123	0	75			3.52	0	1.53	0.84	1.98
0	2.13056	25.5667	2016-08-12	14568	0	4.65	0	2014-07-07	14568	0	5.22	0	0	0	27	51	168	0	18.0697	0	0	106	0	67	12.7	17.6	4.05	0	1.13	1.05	2.53
0	0.302778	3.63333	2017-03-10	14573	0	5.05	0	2016-11-21	14573	0	5.23	0	1	0	27	53	162	0	20.1951	0	0	104	0	72	10.28	15.21	4.36	0	1.2	1.55	2.47
0	1.16667	14	2016-10-15	14575	0	5.55	0	2015-08-22	14575	0	4.93	0	0	0	23	66	171	0	22.571	0	0	116	0	71	2	13	2.2	0	1.5	0.86	1
0	0.994444	11.9333	2013-05-10	14586	0	5.12	0	2012-05-17	14586	0	5.34	0	1	0	46	51	148	0	23.2834	0	0	125	0	80			6.39	0	1.1	2.02	3.87
0	2.10556	25.2667	2015-09-16	14590	0	4.39	0	2013-08-19	14590	0	4.45	0	1	0	43	50	156	0	20.5457	0	0	116	0	80	19.98	15.12	3.87	0	0.82	1.71	1.79
0	1.76111	21.1333	2016-04-26	14592	0	4.72	0	2014-08-01	14592	0	5.41	0	1	0	42	59	161	0	22.7615	0	0	132	0	87	26.56	21.39	4.96	0	1.27	1.55	2.83
0	1.99722	23.9667	2015-05-21	14596	0	4.54	0	2013-06-01	14596	0	4.74	0	0	0	49	61	165	0	22.4059	0	0	87	0	64	29.65	27.36	4.75	0	0.86	1.41	2.95
0	2.00278	24.0333	2014-05-08	14600	0	4.9	0	2012-05-17	14600	0	5.45	0	1	0	46	49	150	0	21.7778	0	0	126	0	79			5.23	0	0.77	1.87	3.01
0	0.994444	11.9333	2013-05-10	14601	0	5.03	0	2012-05-17	14601	0	5.28	0	1	0	46	58	155	1	24.1415	1	1	145	1	90			6.09	0	0.88	1.9923	3.7
0	2.47778	29.7333	2013-08-19	14610	0	4.87	0	2011-03-11	14610	0	4.9	0	1	0	43	50	154	0	21.0828	0	0	117	0	80	16.8	17.8	4.2	0	1	1.89	1.92
0	0.994444	11.9333	2013-05-10	14615	0	4.82	0	2012-05-17	14615	0	4.14	0	1	0	42	58	155	1	24.1415	0	0	105	0	65			5.59	0	1.05	2.08	3.03
0	0.994444	11.9333	2013-05-10	14621	0	5.29	0	2012-05-17	14621	0	5.26	0	1	0	41	61	158	1	24.4352	0	0	120	0	75			4.66	0	0.85	1.807	2.47
0	0.994444	11.9333	2013-05-10	14623	0	5.1	1	2012-05-17	14623	0	4.99	0	1	0	41	64	160	1	25	1	1	150	1	100			3.85	0	1.19	1.12	2.19
0	0.994444	11.9333	2013-05-10	14629	0	4.75	0	2012-05-17	14629	0	5.04	0	1	0	40	57	159	0	22.5466	1	0	125	1	90			4.13	0	0.61	1.2	2.65
0	0.994444	11.9333	2013-05-10	14630	0	5.23	0	2012-05-17	14630	0	5.24	0	1	0	39	63	158	1	25.2363	0	0	120	0	80			3.51	0	0.84	1.02	2.11
0	0.994444	11.9333	2013-05-10	14640	0	5.53	0	2012-05-17	14640	0	5.4	0	1	0	37	67	153	1	28.6215	1	0	130	1	93			4.09	0	0.74	1.32	2.43
0	0.994444	11.9333	2013-05-10	14642	0	5.02	0	2012-05-17	14642	0	4.73	0	1	0	36	48	156	0	19.7239	0	0	115	0	75			4.46	0	0.58	1.55	2.65
0	0.994444	11.9333	2013-05-10	14645	0	4.96	0	2012-05-17	14645	0	5.36	0	1	0	31	53	160	0	20.7031	0	0	95	0	70			4.67	0	0.62	1.75	2.64
0	3.51389	42.1667	2017-03-16	14658	0	4.43	0	2013-09-28	14658	0	4.07	0	1	0	45	46	154	0	19.3962	0	0	99	0	63			3.82	0	1.17	0.69	2.6
0	0.994444	11.9333	2013-05-10	14659	0	4.89	0	2012-05-17	14659	0	5.06	0	0	0	43	83	169	1	29.0606	0	0	120	0	80			4.96	1	2.84	1.29	2.38
0	0.994444	11.9333	2013-05-10	14664	0	5.44	0	2012-05-17	14664	0	5.33	0	1	0	41	63	158	1	25.2363	0	0	105	0	65			4.16	0	0.99	0.86	2.85
0	0.994444	11.9333	2013-05-10	14667	0	4.32	0	2012-05-17	14667	0	4.76	0	1	0	41	63	160	1	24.6094	0	0	115	0	70			3.57	0	0.9	1.06	2.1
0	2.47778	29.7333	2013-08-19	14670	0	4.53	1	2011-03-11	14670	0	5.6	0	1	0	40	67	158	1	26.8386	1	0	136	1	92	16.3	21.7	3.7	1	2.4	0.95	1.7
0	0.933333	11.2	2011-08-16	14678	0	5.2	0	2010-09-14	14678	0	5.2	0	0	0	36	59	162	0	22.4813	0	0	120	0	70	22	20.2	4.9	0	1	1.51	2.92
0	2.36667	28.4	2013-09-28	14699	0	4.11	0	2011-05-30	14699	0	4.9	0	1	0	27	47	160	0	18.3594	0	0	120	0	87			4.36	1	2.29	0.86	2.46
0	0.936111	11.2333	2014-10-18	14707	0	5.54	0	2013-11-15	14707	0	4.33	0	0	0	27	72	169	1	25.2092	0	0	115	0	70	22.42	15.02	3.93	1	2.23	0.81	2.11
0	2.04167	24.5	2016-10-23	14709	0	3.99	0	2014-10-19	14709	0	5.09	0	0	0	28	56	169	0	19.6072	0	0	108	0	69	17.51	17.24	4.1	0	1.12	1.27	2.32
0	2.05278	24.6333	2016-09-23	14722	0	4.86	1	2014-09-15	14722	0	4.55	0	0	0	25	72	164	1	26.7698	0	0	121	0	81	53.3	22.1	5.41	0	1.83	1.08	3.43
0	0.313889	3.76667	2015-08-13	14730	0	5.05	0	2015-04-22	14730	0	5.36	0	0	0	23	62	171	0	21.2031	0	0	129	0	69	23.31	13.15	3.49	0	0.59	1.36	1.86
0	1.73333	20.8	2016-05-14	14731	0	5.07	0	2014-08-29	14731	0	5.42	0	1	0	22	51	157	0	20.6905	0	0	116	0	67	14.67	14.99	3.82	0	0.99	0.97	2.4
0	2.09722	25.1667	2014-05-06	14755	0	5.03	0	2012-04-11	14755	0	4.23	0	1	0	47	56	163	0	21.0772	0	0	112	0	83			5.77	0	1.16	2.14	3.1
0	4.9	58.8	2016-06-14	14764	0	4	0	2011-08-16	14764	0	5.66	0	0	0	40	66	160	1	25.7812	1	0	127	1	92	27.97	32.66	4.99	1	3.48	1.19	2.22
0	1.68611	20.2333	2016-04-28	14767	0	4.16	0	2014-08-30	14767	0	5.63	0	1	0	43	54	155	0	22.4766	0	0	122	0	79	19.34	14.07	5.51	0	1.05	1.47	3.56
0	3.98056	47.7667	2015-03-24	14769	0	5.7	0	2011-04-21	14769	0	5.78	0	0	0	38	56	160	0	21.875	0	0	127	0	86	35.85	25.46	4.94	1	3.54	0.74	2.59
0	2.99722	35.9667	2017-04-27	14770	0	4.93	0	2014-05-14	14770	0	5.29	0	1	0	41	56	158	0	22.4323	0	0	110	0	76			5.11	0	1.75	1.78	2.53
0	0.863889	10.3667	2011-09-01	14771	0	5.59	1	2010-10-25	14771	0	5.45	0	0	0	37	68	164	1	25.2826	1	0	130	1	90	21.15	28.64	5.94	0	0.41	1.67	4.08
0	1.99167	23.9	2015-05-19	14774	0	4.68	1	2013-06-01	14774	0	5.57	0	1	0	38	67	158	1	26.8386	0	0	110	0	75	30.49	14.6	5.17	1	2.22	1.704	2.46
0	1.68056	20.1667	2016-04-21	14775	0	4.85	0	2014-08-25	14775	0	5.83	0	1	0	38	47	156	0	19.313	0	0	113	0	80	6.74	9.57	4.91	0	1.24	1.57	2.78
0	3.93333	47.2	2016-08-23	14776	0	4.26	0	2012-10-07	14776	0	5.18	0	0	0	36	60	165	0	22.0386	0	0	120	0	75	29.74	22.73	5.12	0	1.09	1.67	2.95
0	1.22222	14.6667	2012-10-12	14780	0	5.26	1	2011-07-30	14780	0	5.07	0	0	0	32	72	170	1	24.9135	0	0	101	0	60			4.32	1	3.04	1.33	1.61
0	1.05278	12.6333	2012-12-04	14785	0	4.79	0	2011-11-21	14785	0	4.89	0	1	0	27	57	162	0	21.7193	0	0	100	0	60	15.65	11.35	3.91	0	0.73	1.32	2.26
0	1.68056	20.1667	2016-04-26	14786	0	4.47	0	2014-08-30	14786	0	5.56	0	1	0	29	46	158	0	18.4265	0	0	102	0	71	21.5	14.99	4	0	0.88	1.33	2.27
0	0.994444	11.9333	2013-05-10	14815	0	4.91	0	2012-05-17	14815	0	4.92	0	0	0	45	64	174	0	21.1389	0	0	115	0	75			4.25	0	0.91	0.98	2.86
0	5.81389	69.7667	2016-12-09	14822	0	5.57	0	2011-03-18	14822	0	6.1	0	1	0	41	55	165	0	20.202	0	0	122	0	83			3.8	0	0.9	1.29	2.06
0	5.53611	66.4333	2014-10-28	14832	0	5.66	1	2009-05-14	14832	0	4.5	0	0	0	36	79	172	1	26.7036	0	0	130	0	80	15.3	28.5	5.3	1	3.3	0.97	2.82
0	1.99444	23.9333	2015-05-20	14841	0	4.62	0	2013-06-01	14841	0	4.99	0	1	0	38	52	158	0	20.83	0	0	105	0	65	15.57	22.8	5.27	0	1.71	1.87	2.62
0	2.08056	24.9667	2013-04-19	14847	0	4.87	0	2011-04-01	14847	0	5.31	0	1	0	34	49	153	0	20.9321	0	0	105	0	75	16.65	18.11	4.35	0	0.75	1.34	2.67
0	4.56667	54.8	2016-04-20	14848	0	4.8	0	2011-10-20	14848	0	5.56	0	0	0	34	56	165	0	20.5693	0	0	108	0	73	22.94	23.34	3.31	0	1.28	1.02	1.71
0	0.808333	9.7	2013-07-25	14851	0	5.61	1	2012-10-07	14851	0	5.6	0	0	0	34	74	167	1	26.5338	0	0	125	0	80	65.27	27.5	5.85	1	3.17	1.715	2.69
0	1.43889	17.2667	2010-04-15	14852	0	6	0	2008-11-13	14852	0	4.85	0	0	0	30	62	170	0	21.4533	0	0	120	0	75	14	11.5	4	0	1.4	1.25	2.11
0	1.99167	23.9	2015-05-19	14853	0	4.29	0	2013-06-01	14853	0	5.09	0	1	0	34	46	154	0	19.3962	0	0	110	0	65	19.14	29.6	3.99	0	0.83	1.03	2.58
0	2.01111	24.1333	2012-01-05	14854	0	5.81	0	2010-01-11	14854	0	5.7	0	0	0	30	62	170	0	21.4533	0	0	120	0	80	27.5	38.9	6.5	0	0.8	1.35	4.84
0	6.50833	78.1	2015-08-12	14858	0	4.27	0	2009-03-13	14858	0	5.4	0	0	0	28	75	170	1	25.9516	0	0	120	0	80	36.5	27.8	4.1	0	1.7	0.98	2.35
0	3.15	37.8	2016-09-01	14860	0	4.21	0	2013-07-25	14860	0	5.3	0	0	0	32	55	165	0	20.202	0	0	102	0	69	24.51	22.25	6.15	0	0.92	1.66	4.07
0	8.12222	97.4667	2016-10-11	14863	0	5.02	0	2008-10-09	14863	0	4.46	0	0	0	26	63	170	0	21.7993	0	0	110	0	80	4.71	13.76	4.87	0	1.09	2.18	2.19
0	1.83333	22	2014-08-23	14865	0	4.45	0	2012-11-01	14865	0	5.62	0	0	0	29	61	173	0	20.3816	0	0	115	0	60			4.73	1	2.24	1.09	2.62
0	4.12222	49.4667	2012-11-01	14866	0	5.5	1	2008-10-09	14866	0	4.49	0	0	0	24	75	165	1	27.5482	0	0	130	0	80	31.62	28.39	5.62	1	2.74	0.72	3.65
0	4.35833	52.3	2015-08-07	14874	0	4.43	0	2011-04-21	14874	0	5.87	0	1	0	25	49	158	0	19.6283	0	0	125	0	88			2.88	0	0.96	0.77	1.67
0	1.26944	15.2333	2016-10-26	14876	0	4.84	0	2015-07-27	14876	0	4.36	0	1	0	29	48	158	0	19.2277	0	0	99	0	63	12.3	18.5	4.51	0	0.73	1.15	2.49
0	1.85278	22.2333	2014-08-30	14877	0	4.36	0	2012-11-01	14877	0	5.5	0	1	0	26	50	154	0	21.0828	0	0	105	0	65			4.08	0	1.17	0.95	2.6
0	0.816667	9.8	2015-06-24	14880	0	3.9	0	2014-09-03	14880	0	4.2	0	0	0	27	72	171	1	24.623	0	0	132	0	84	20.8	18.3	5.26	0	1.6	1.54	3.12
0	1.16389	13.9667	2016-09-23	14883	0	4.24	1	2015-08-01	14883	0	4.29	0	0	0	27	72	172	1	24.3375	0	0	115	0	61	27	21	4.63	0	1.3	1.3	3.12
0	0.994444	11.9333	2013-05-10	14905	0	4.66	0	2012-05-17	14905	0	4.4	0	0	0	49	63	173	0	21.0498	0	0	110	0	70			6.88	0	0.78	1.54	4.99
0	0.980556	11.7667	2017-04-01	14906	0	4.75	0	2016-04-13	14906	0	5.93	0	0	1	50	66	162	1	25.1486	0	0	115	0	80	19.2	19.9	3.82	0	0.69	1.19	2.39
0	0.994444	11.9333	2013-05-10	14912	0	4.92	0	2012-05-17	14912	0	5.51	0	1	0	43	49	150	0	21.7778	0	0	115	0	70			4.09	0	0.78	0.88	2.86
0	2.00278	24.0333	2014-05-08	14914	0	4.75	0	2012-05-17	14914	0	4.38	0	1	0	42	67	174	0	22.1297	0	0	120	0	85			4.46	0	0.68	1.53	2.62
0	0.994444	11.9333	2013-05-10	14915	0	5.19	0	2012-05-17	14915	0	5.35	0	1	0	41	65	150	1	28.8889	0	0	110	0	75			4.56	0	0.84	1.91	2.27
0	2.95833	35.5	2016-06-04	14921	0	5.78	0	2013-07-05	14921	0	5.52	0	0	0	40	62	157	1	25.1532	1	1	158	1	108	25.04	18.37	6.02	1	2.03	1.45	3.65
0	0.863889	10.3667	2011-09-01	14940	0	5.14	1	2010-10-25	14940	0	5.8	0	0	0	38	62	160	1	24.2188	0	0	120	0	80	28	25	5	1	3.1	1.87	1.9
0	0.994444	11.9333	2013-05-10	14942	0	5.47	1	2012-05-17	14942	0	5.72	0	1	0	38	53	150	0	23.5556	0	0	120	0	80			7.1	0	1.58	1.17	5.21
0	3.86111	46.3333	2015-12-04	14945	0	5.23	1	2012-02-13	14945	0	5.36	0	0	0	35	62	170	0	21.4533	0	0	127	0	89	28.3	27.54	4.33	0	0.94	1.69	2.21
0	2	24	2013-07-02	14946	0	5.21	1	2011-07-13	14946	0	5.59	0	0	0	32	73	166	1	26.4915	0	0	118	0	78			4.49	0	1.01	1.26	2.77
0	1.76389	21.1667	2016-04-25	14950	0	4.51	0	2014-07-30	14950	0	5.07	0	1	0	31	55	161	0	21.2183	0	0	97	0	71	17.42	12.07	5.02	1	6.73	1.12	0.84
0	5.55278	66.6333	2016-10-10	14951	0	4.91	0	2011-04-21	14951	0	5.58	0	0	0	27	70	173	0	23.3887	0	0	102	0	66			3.38	0	1.19	0.78	2.06
0	1.76944	21.2333	2012-06-27	14956	0	5.87	0	2010-09-29	14956	0	5.47	0	0	1	52	72	172	1	24.3375	0	0	137	0	81	23.3	22.4	5.19	0	1.3	1.92	2.68
0	6.13611	73.6333	2016-11-11	14965	0	5.34	0	2010-10-25	14965	0	6.03	0	0	0	40	70	170	1	24.2215	0	0	115	0	80	28.85	29.96	5.25	0	1.17	2.56	2.16
0	4.93889	59.2667	2016-09-01	14975	0	4.78	0	2011-10-20	14975	0	5.24	0	1	0	31	58	169	0	20.3074	0	0	112	0	56	18.36	19.66	3.99	0	0.63	1.4	2.3
0	3.44444	41.3333	2015-11-03	14976	0	4.39	0	2012-06-11	14976	0	5.66	0	0	0	30	64	172	0	21.6333	0	0	115	0	75			4.62	0	1.05	1.97	2.17
0	1.975	23.7	2016-04-26	14981	0	4.85	0	2014-05-16	14981	0	4.93	0	1	0	29	50	156	0	20.5457	0	0	113	0	82			4.29	0	1.23	1.43	2.3
0	3.34722	40.1667	2014-08-08	14988	0	5.14	1	2011-04-21	14988	0	5.6	0	0	0	21	70	170	1	24.2215	0	0	127	0	84			4.89	0	1.48	2.25	1.97
0	6.87222	82.4667	2016-08-11	14998	0	5.2	0	2009-11-02	14998	0	5.2	0	0	0	28	62	160	1	24.2188	0	0	120	0	85	25	25.2	4.7	0	0.7	1.27	3.15
0	5.64444	67.7333	2016-11-12	14999	0	5.66	0	2011-04-21	14999	0	5.73	0	0	0	28	65	168	0	23.03	0	0	118	0	69			4.71	0	1.11	2.09	2.12
0	0.972222	11.6667	2012-02-13	15000	0	5.23	0	2011-02-28	15000	0	6	0	1	0	30	56	164	0	20.8209	0	0	117	0	60	23.6	19.8	4.2	0	0.8	1.9	1.96
0	8.31111	99.7333	2017-01-12	15013	0	4.69	1	2008-11-03	15013	0	4.76	0	0	0	26	69	171	0	23.597	0	0	110	0	75	17.86	17.19	5.88	1	2.26	0.73	4.12
0	1.925	23.1	2017-04-07	15015	0	4.83	0	2015-05-15	15015	0	5.32	0	0	0	28	80	180	1	24.6914	0	0	125	0	82	31.1	20.5	3.54	0	0.9	1	2
0	6.08611	73.0333	2017-03-31	15020	0	5	1	2011-04-01	15020	0	6	0	0	0	38	71	170	1	24.5675	0	0	111	0	77	23.6	28.3	5.1	0	1.2	1.04	3.52
0	1.69444	20.3333	2016-05-04	15023	0	4.53	0	2014-09-02	15023	0	4.64	0	1	0	27	51	165	0	18.7328	0	0	114	0	65	14.85	8.91	3.6	0	0.82	1.33	1.9
0	1.71944	20.6333	2016-04-15	15030	0	4.88	0	2014-08-05	15030	0	4.48	0	1	0	32	40	162	0	15.2416	0	0	83	0	59	15.94	11.98	7.29	1	3.02	2.23	3.69
0	3.58333	43	2013-05-15	15032	0	4.34	0	2009-11-02	15032	0	5	0	0	0	25	65	178	0	20.5151	0	0	100	0	70	25	22	3.5	0	1.2	1.3	1.63
0	2.00278	24.0333	2014-05-08	15042	0	4.76	0	2012-05-17	15042	0	4.45	0	1	0	43	65	155	1	27.0552	1	0	130	1	90			4.33	0	0.79	1.27	2.7
0	5.48611	65.8333	2017-03-17	15049	0	4.86	0	2011-10-20	15049	0	5.56	0	0	0	39	57	160	0	22.2656	0	0	114	0	76	21.56	37.95	3.8	0	1.05	1.285	2.04
0	5.69722	68.3667	2016-11-04	15053	0	4.93	0	2011-03-25	15053	0	4.52	0	1	0	38	45	158	0	18.026	0	0	95	0	65			4.77	0	1.05	1.25	3.04
0	5.70833	68.5	2016-12-30	15057	0	4.95	0	2011-05-16	15057	0	6.03	0	0	0	35	56	174	0	18.4965	0	0	122	0	88			4.34	0	0.88	1.3	2.64
0	2.14167	25.7	2015-09-29	15058	0	4.41	0	2013-08-19	15058	0	5.13	0	1	0	36	58	158.5	0	23.0871	0	0	110	0	70			4.11	0	0.85	1.68	2.04
0	6.78611	81.4333	2015-11-12	15062	0	4.75	1	2009-03-05	15062	0	4.7	0	0	0	30	72	168	1	25.5102	0	0	120	0	80	38.4	35	4.2	0	1.3	1.27	2.36
0	4.59167	55.1	2016-04-29	15063	0	5.04	0	2011-10-20	15063	0	5.72	0	0	0	32	75	174	1	24.7721	0	0	124	0	82	38.03	31.78	4.65	0	1.02	1.73	2.46
0	4.69444	56.3333	2014-09-11	15064	0	4.91	0	2010-01-25	15064	0	5.4	0	0	0	30	50	165	0	18.3655	0	0	110	0	70	25.1	35.3	6.6	0	0.7	1.45	4.82
0	4.39444	52.7333	2015-08-20	15066	0	4.73	1	2011-04-21	15066	0	5.45	0	0	0	30	80	168	1	28.3447	0	0	114	0	75			4.55	0	0.94	1.84	2.28
0	1.43889	17.2667	2010-04-15	15072	0	6	1	2008-11-13	15072	0	4.79	0	0	0	25	64	170	0	22.1453	0	0	110	0	70	14.5	25.36	3.98	0	0.99	1.58	1.95
0	0.933333	11.2	2011-08-16	15073	0	4.78	1	2010-09-14	15073	0	4.9	0	0	0	40	66	173	0	22.0522	0	0	120	0	80	51.4	35	5	0	1.3	1.96	2.44
0	1.91389	22.9667	2013-07-05	15076	0	5.96	1	2011-08-16	15076	0	5.41	0	1	0	38	53	152	0	22.9398	1	1	158	1	105			5.17	0	0.94	1.67	3.07
0	8.11944	97.4333	2016-10-10	15077	0	4.8	0	2008-10-09	15077	0	4.28	0	0	0	35	62	165	0	22.7732	0	0	90	0	60	11.45	26.29	3.33	0	0.71	1.28	1.73
[truncated: 29,155 more rows]
